# Supplementary material for: SGLT2 inhibitors suppress epithelial–mesenchymal transition in podocytes under diabetic conditions via downregulating the IGF1R/PI3K pathway
Source: Front Pharmacol. 2022 Sep 26;13:897167. doi: 10.3389/fphar.2022.897167 (PMC9550168; doi:10.3389/fphar.2022.897167)
Supplement: Supplementary file 1 [file DataSheet1.zip]

Archive with 16 entries (15 files):
- Supplementary file/
- Supplementary file/Supplementary figure 1.jpg
- Supplementary file/Supplementary figure 2.jpg
- Supplementary file/Supplementary figure 3.tif
- Supplementary file/Supplementary figure 4.tif
- Supplementary file/Supplementary figure 5.tif
- Supplementary file/Supplementary figure 6.tif
- Supplementary file/Supplementary figure 7.tif
- Supplementary file/Supplementary figure 8.tif
- Supplementary file/Supplementary figure 9.tif
- Supplementary file/Supplementary figure s10.jpg
- Supplementary file/Supplementary figure s11.jpg
- Supplementary file/Supplementary figure s12.jpg
- Supplementary file/Supplementary table 1.xls
- Supplementary file/Supplementary table 2.xls
- Supplementary file/Supplementary table 3.xls
