# Supplementary material for: SGLT2 inhibitors suppress epithelial–mesenchymal transition in podocytes under diabetic conditions via downregulating the IGF1R/PI3K pathway
Source: Front Pharmacol. 2022 Sep 26;13:897167. doi: 10.3389/fphar.2022.897167 (PMC9550168; doi:10.3389/fphar.2022.897167)
Supplement: Supplementary file 1 [file DataSheet1.zip › Supplementary file/Supplementary table 1.xls]

## Sheet: Sheet1
gene id	gene name	description	locus	con2_count	con8_count	con5_count	con7_count	con4_count	con9_count	DN2_count	DN10_count	DN8_count	DN4_count	DN1_count	DN6_count	DA10_count	DA4_count	DA1_count	DA7_count	DA5_count	DA2_count	con2_FPKM	con8_FPKM	con5_FPKM	con7_FPKM	con4_FPKM	con9_FPKM	DN2_FPKM	DN10_FPKM	DN8_FPKM	DN4_FPKM	DN1_FPKM	DN6_FPKM	DA10_FPKM	DA4_FPKM	DA1_FPKM	DA7_FPKM	DA5_FPKM	DA2_FPKM	Con	DN	DA	log2FC(DN CON)	Pvalue(DN CON)	Qvalue(DN CON)	log2FC(DN DA)	Pvalue(DN DA)	Qvalue(DA DA)	updown(DN CON)
ENSMUSG00000004730	Adgre1	adhesion G protein-coupled receptor E1 [Source:MGI Symbol;Acc:MGI:106912]	17:57358691-57483527	18	18	19	23	12	26	139	183	246	163	273	310	31	12	12	9	3	22	0.279376	0.262762	0.273838	0.348317	0.170834	0.385787	2.0198	2.70875	3.60936	2.25571	4.00494	4.82186	0.449037	0.156016	0.155066	0.134762	0.0358347	0.313294	0.286819	3.23674	0.207335	3.49633	5.80564e-23	2.76523e-19	3.9645	2.50958e-07	8.11276e-06	UP
ENSMUSG00000078185	Chml	choroideremia-like [Source:MGI Symbol;Acc:MGI:101913]	1:175682237-175692901	1	3	6	4	1	2	70	34	95	80	99	89	1	5	5	5	9	3	0.00604933	0.0170592	0.0336902	0.0236028	0.00554582	0.0115579	0.396243	0.196048	0.542989	0.431276	0.56577	0.539279	0.00563898	0.0253242	0.0251692	0.0291652	0.0418777	0.0166419	0.0162509	0.445268	0.0239695	4.77608	8.54586e-23	3.48891e-19	4.2154	0.00191359	0.0122988	UP
ENSMUSG00000027663	Zmat3	zinc finger matrin type 3 [Source:MGI Symbol;Acc:MGI:1195270]	3:32334792-32366014	190	131	215	182	168	165	624	1332	1174	932	1253	1107	343	45	101	67	108	97	0.617149	0.400195	0.648465	0.576801	0.50051	0.512344	1.89754	4.12602	3.60472	2.69913	3.84676	3.60338	1.03972	0.122436	0.27313	0.209951	0.269965	0.289073	0.542577	3.29626	0.367379	2.60293	2.76921e-22	8.79316e-19	3.16549	1.41276e-06	3.48633e-05	UP
ENSMUSG00000054640	Slc8a1	solute carrier family 8 (sodium/calcium exchanger), member 1 [Source:MGI Symbol;Acc:MGI:107956]	17:81373105-81738377	456	439	988	970	488	539	2680	3729	3232	4603	4160	4556	903	122	100	144	211	238	1.17136	1.06061	2.35665	2.43119	1.14978	1.32361	6.44513	9.13504	7.84814	10.5424	10.1002	11.7284	2.16472	0.262512	0.213865	0.35686	0.417117	0.560926	1.5822	9.29988	0.662666	2.55528	4.89423e-22	1.39867e-18	3.81086	7.12434e-16	3.30138e-13	UP
ENSMUSG00000005268	Prlr	prolactin receptor [Source:MGI Symbol;Acc:MGI:97763]	15:10177238-10349180	123	65	82	75	96	103	1117	2514	1586	405	2047	1085	26	55	69	39	35	46	0.335048	0.166524	0.207408	0.199336	0.239851	0.268214	2.84855	6.53067	4.08388	0.983622	5.27021	2.96182	0.0660932	0.125495	0.156482	0.102488	0.0733699	0.114963	0.236063	3.77979	0.106482	4.00106	1.57021e-21	4.07941e-18	5.14963	6.78841e-08	2.75023e-06	UP
ENSMUSG00000028370	Pappa	pregnancy-associated plasma protein A [Source:MGI Symbol;Acc:MGI:97479]	4:65124174-65357509	49	46	35	50	61	65	260	408	663	493	638	457	78	15	30	16	28	32	0.274299	0.242182	0.181933	0.273091	0.3132	0.347839	1.36259	2.17808	3.50837	2.46061	3.37561	2.5637	0.407481	0.0703358	0.139815	0.0864068	0.120623	0.164351	0.27209	2.57483	0.164836	3.24232	2.84549e-21	6.77652e-18	3.96538	6.25508e-12	1.05154e-09	UP
ENSMUSG00000032849	Abcc4	ATP-binding cassette, sub-family C (CFTR/MRP), member 4 [Source:MGI Symbol;Acc:MGI:2443111]	14:118482692-118706219	425	329	555	496	362	354	1559	2370	1635	2352	2055	2095	404	75	113	123	146	230	3.37723	2.45885	4.09521	3.84569	2.63844	2.68917	11.5981	17.9602	12.2817	16.6641	15.4345	16.6833	2.99599	0.499225	0.747588	0.94294	0.892837	1.67687	3.1841	15.1036	1.29258	2.24594	5.40782e-20	1.10389e-16	3.54658	2.79169e-11	3.83442e-09	UP
ENSMUSG00000024556	Me2	malic enzyme 2, NAD(+)-dependent, mitochondrial [Source:MGI Symbol;Acc:MGI:2147351]	18:73769903-73815449	36	28	50	45	28	31	184	228	204	180	250	262	55	9	14	5	15	22	0.277919	0.203293	0.358417	0.338957	0.198259	0.228776	1.32983	1.67855	1.4887	1.23894	1.82413	2.02692	0.396241	0.0581991	0.0899814	0.0372371	0.0891143	0.155824	0.267604	1.59784	0.137766	2.57796	2.61588e-19	4.39745e-16	3.53583	2.32253e-08	1.12945e-06	UP
ENSMUSG00000044042	Fmn1	formin 1 [Source:MGI Symbol;Acc:MGI:101815]	2:113327736-113716767	53	93	69	118	107	84	303	759	645	965	779	815	49	22	11	9	36	35	0.160457	0.264809	0.193975	0.348567	0.297123	0.243112	0.858808	2.19138	1.84592	2.60486	2.22911	2.47269	0.138442	0.0557916	0.0277265	0.0262862	0.0838759	0.0972202	0.25134	2.03379	0.0715571	3.01646	1.84926e-18	2.78148e-15	4.82894	2.63553e-14	8.2454e-12	UP
ENSMUSG00000032097	Ddx6	DEAD (Asp-Glu-Ala-Asp) box polypeptide 6 [Source:MGI Symbol;Acc:MGI:104976]	9:44604892-44640731	411	279	984	644	420	554	2146	3713	2761	3353	3769	3079	501	141	212	293	163	195	3.07741	1.96476	6.84147	4.70489	2.88442	3.96548	15.0433	26.513	19.5424	22.3845	26.6733	23.1036	3.5008	0.884351	1.32157	2.1165	0.939243	1.33961	3.9064	22.21	1.68368	2.5073	2.38305e-18	3.24299e-15	3.72152	1.54379e-08	8.03486e-07	UP
ENSMUSG00000048612	Myof	myoferlin [Source:MGI Symbol;Acc:MGI:1919192]	19:37899036-38043577	106	106	140	148	113	197	663	1167	1234	545	1673	1060	111	42	120	79	87	182	0.39298	0.369602	0.481954	0.535363	0.384249	0.698193	2.30118	4.12599	4.32464	1.8015	5.86234	3.93822	0.384039	0.13043	0.370391	0.282554	0.248218	0.61907	0.477057	3.72564	0.339117	2.96526	3.90435e-18	5.07175e-15	3.45763	0.000675907	0.00532499	UP
ENSMUSG00000026483	Fam129a	family with sequence similarity 129, member A [Source:MGI Symbol;Acc:MGI:2137237]	1:151571186-151721939	52	148	182	120	100	150	769	809	1103	771	1051	803	245	72	76	79	109	122	0.321053	0.859398	1.0434	0.722881	0.566286	0.885322	4.44492	4.76329	6.43742	4.24418	6.13308	4.96833	1.41163	0.372359	0.390656	0.470546	0.517895	0.69108	0.733056	5.1652	0.642361	2.81683	6.92786e-18	8.60802e-15	3.00737	0.000165343	0.00169973	UP
ENSMUSG00000005553	Atp4a	ATPase, H+/K+ exchanging, gastric, alpha polypeptide [Source:MGI Symbol;Acc:MGI:88113]	7:30712209-30725534	150	129	387	250	164	224	710	1310	1384	1244	1506	1328	264	18	43	39	55	57	1.81517	1.46818	4.34858	2.95179	1.82028	2.59129	8.04366	15.1178	15.8318	13.422	17.225	16.1046	2.98137	0.182456	0.433217	0.455298	0.512196	0.63285	2.49921	14.2908	0.866231	2.51554	8.91653e-18	1.06174e-14	4.04419	5.10563e-18	2.99499e-15	UP
ENSMUSG00000032462	Pik3cb	phosphatidylinositol-4,5-bisphosphate 3-kinase catalytic subunit beta [Source:MGI Symbol;Acc:MGI:1922019]	9:99036654-99140621	41	42	84	68	49	49	115	581	700	825	686	652	60	14	60	47	59	27	0.28954	0.278953	0.550826	0.468545	0.317383	0.330792	0.7603	3.91279	4.6729	5.19452	4.57881	4.61418	0.395417	0.0828148	0.352763	0.320204	0.320641	0.174938	0.372673	3.95558	0.274463	3.40791	1.16177e-17	1.32804e-14	3.84921	0.000345379	0.00309708	UP
ENSMUSG00000026866	Kynu	kynureninase [Source:MGI Symbol;Acc:MGI:1918039]	2:43555329-43682715	77	42	148	192	80	44	689	989	807	393	1016	733	92	30	54	48	38	104	0.694684	0.356376	1.23986	1.69013	0.661996	0.379484	5.81952	8.50912	6.88239	3.16128	8.66363	6.62719	0.774588	0.226715	0.405606	0.417779	0.263834	0.86086	0.837088	6.61052	0.491564	2.98131	1.16921e-16	1.13815e-13	3.74931	1.29387e-07	4.7375e-06	UP
ENSMUSG00000079260	Tmppe	transmembrane protein with metallophosphoesterase domain [Source:MGI Symbol;Acc:MGI:5317335]	9:114401105-114407276	16	5	27	19	8	7	45	211	213	248	205	244	16	0	1	3	2	2	0.338119	0.099371	0.529823	0.391748	0.155063	0.141419	0.890288	4.25229	4.25496	4.67275	4.0946	5.16731	0.315554	0	0.0175955	0.0611628	0.0325248	0.038776	0.275924	3.8887	0.0776023	3.81695	1.19478e-16	1.13815e-13	5.64705	4.93896e-16	2.35706e-13	UP
ENSMUSG00000051650	B3gnt2	UDP-GlcNAc:betaGal beta-1,3-N-acetylglucosaminyltransferase 2 [Source:MGI Symbol;Acc:MGI:1889505]	11:22759738-22860961	46	71	173	150	103	75	294	702	914	912	829	898	81	45	31	76	41	3	0.395694	0.574411	1.38184	1.25895	0.81265	0.61674	2.36764	5.75872	7.43212	6.99464	6.74003	7.74109	0.650234	0.324245	0.22201	0.630694	0.271414	0.0236758	0.840048	6.17237	0.353712	2.87728	2.0499e-16	1.83069e-13	4.12518	0.00026472	0.00248955	UP
ENSMUSG00000017978	Cadps2	Ca2+-dependent activator protein for secretion 2 [Source:MGI Symbol;Acc:MGI:2443963]	6:23262773-23839421	62	75	68	124	85	60	298	547	425	344	537	509	124	31	46	29	33	70	0.212513	0.241778	0.216428	0.4147	0.267226	0.196601	0.956262	1.78801	1.37705	1.05129	1.7397	1.74838	0.396642	0.0890052	0.131269	0.0958954	0.0870471	0.220135	0.258208	1.44345	0.169999	2.48292	7.06614e-16	5.45773e-13	3.08592	5.1299e-05	0.00064925	UP
ENSMUSG00000104452	Ighv8-8	immunoglobulin heavy variable 8-8 [Source:MGI Symbol;Acc:MGI:3815333]	12:115294062-115294504	0	0	0	1	0	2	14	32	29	18	36	40	0	0	0	1	0	2	0	0	0	0.168201	0	0.329593	2.25997	5.262	4.72668	2.76731	5.86674	6.91155	0	0	0	0.166328	0	0.316382	0.0829657	4.63238	0.0804517	5.80309	7.39994e-16	5.56515e-13	5.84749	7.05578e-07	1.97146e-05	UP
ENSMUSG00000040325	Dcaf1	DDB1 and CUL4 associated factor 1 [Source:MGI Symbol;Acc:MGI:2445220]	9:106821874-106880992	81	85	162	114	78	87	262	585	546	637	561	623	134	41	94	46	27	34	0.530221	0.523299	0.984677	0.728109	0.468308	0.544415	1.60561	3.65187	3.37855	3.71776	3.47089	4.08681	0.818579	0.22481	0.512282	0.290491	0.136013	0.204198	0.629838	3.31858	0.364396	2.39751	1.02894e-15	7.53973e-13	3.18699	0.00382426	0.0213905	UP
ENSMUSG00000033792	Atp7a	ATPase, Cu++ transporting, alpha polypeptide [Source:MGI Symbol;Acc:MGI:99400]	X:106027276-106124926	8	3	25	32	13	9	29	493	380	376	507	517	8	3	3	2	11	2	0.0500326	0.0176451	0.145187	0.195268	0.0745718	0.0538074	0.169795	2.94037	2.24654	2.09663	2.99696	3.24026	0.0466937	0.015716	0.0156205	0.012068	0.0529431	0.0114757	0.0894187	2.28176	0.0257528	4.67343	1.1089e-15	7.91062e-13	6.46927	4.00791e-13	1.00476e-10	UP
ENSMUSG00000053279	Aldh1a1	aldehyde dehydrogenase family 1, subfamily A1 [Source:MGI Symbol;Acc:MGI:1353450]	19:20492715-20643465	191	51	151	144	75	140	1374	1791	1772	338	2131	1089	184	63	140	121	82	108	1.99695	0.501501	1.46596	1.46899	0.719223	1.39928	13.449	17.8575	17.5132	3.15081	21.0584	11.4101	1.7953	0.551745	1.21864	1.22047	0.659776	1.036	1.25865	14.0732	1.08032	3.483	1.13491e-15	7.91062e-13	3.70342	0.000125143	0.00135317	UP
ENSMUSG00000070047	Fat1	FAT atypical cadherin 1 [Source:MGI Symbol;Acc:MGI:109168]	8:44935447-45052257	295	222	505	421	285	368	1056	1719	1684	1474	1867	1435	453	67	99	143	124	167	0.733876	0.519418	1.16655	1.02189	0.650298	0.875168	2.45944	4.0782	3.96015	3.26942	4.3899	3.57751	1.05169	0.139617	0.205045	0.343198	0.237395	0.381171	0.827867	3.62244	0.393019	2.12949	1.16841e-15	7.95019e-13	3.20429	5.29027e-08	2.23251e-06	UP
ENSMUSG00000034295	Fhod3	formin homology 2 domain containing 3 [Source:MGI Symbol;Acc:MGI:1925847]	18:24708623-25133501	156	118	281	267	147	205	688	961	1175	723	1385	931	160	33	53	41	46	101	1.25959	0.896084	2.10678	2.10346	1.08865	1.58234	5.20069	7.39976	8.96829	5.20491	10.5697	7.53321	1.20562	0.223193	0.35628	0.31937	0.28583	0.748216	1.50615	7.47942	0.523084	2.31206	1.51366e-15	9.8312e-13	3.83781	6.95098e-13	1.61751e-10	UP
ENSMUSG00000035284	Vps13c	vacuolar protein sorting 13C [Source:MGI Symbol;Acc:MGI:2444207]	9:67840396-67995638	35	19	86	87	64	61	177	615	555	409	640	582	99	10	14	2	15	26	0.124323	0.0634744	0.283657	0.301522	0.208511	0.207137	0.588607	2.08328	1.86355	1.29532	2.14867	2.07172	0.328175	0.0297536	0.0414024	0.00685413	0.0410035	0.0847337	0.198104	1.67519	0.0886538	3.07999	1.65669e-15	1.05211e-12	4.24	1.35468e-11	2.03977e-09	UP
ENSMUSG00000004668	Abca13	ATP-binding cassette, sub-family A (ABC1), member 13 [Source:MGI Symbol;Acc:MGI:2388707]	11:9191942-9684259	444	335	1282	956	528	668	1997	5104	6674	3806	6300	4897	854	45	113	86	99	174	1.37932	0.978793	3.69813	2.89775	1.50447	1.98382	5.80806	15.1211	19.5992	10.542	18.4983	15.2454	2.47587	0.1171	0.292263	0.257744	0.236682	0.495945	2.07372	14.1357	0.645934	2.76905	2.01195e-15	1.22335e-12	4.45181	1.59623e-18	1.07012e-15	UP
ENSMUSG00000061436	Hipk2	homeodomain interacting protein kinase 2 [Source:MGI Symbol;Acc:MGI:1314872]	6:38694390-38876165	81	63	104	68	90	102	123	935	1372	1251	1476	1294	91	40	74	64	82	48	0.382964	0.280139	0.456582	0.313691	0.390284	0.461011	0.544432	4.21574	6.13187	5.27351	6.59577	6.13101	0.401514	0.158414	0.291283	0.291916	0.298354	0.208216	0.380779	4.81539	0.27495	3.66063	3.38019e-15	1.97141e-12	4.13041	4.26735e-05	0.000562016	UP
ENSMUSG00000046480	Scn4b	sodium channel, type IV, beta [Source:MGI Symbol;Acc:MGI:2687406]	9:45138395-45154152	236	148	347	277	166	166	583	1508	948	1458	1133	1581	306	11	16	18	25	30	2.92409	1.72466	3.99225	3.34872	1.88648	1.9662	6.76263	17.8184	11.1034	16.1067	13.2683	19.6307	3.53823	0.114165	0.165048	0.215158	0.238378	0.341034	2.6404	14.115	0.768668	2.4184	3.6711e-15	2.05711e-12	4.19873	4.44428e-14	1.34557e-11	UP
ENSMUSG00000028222	Calb1	calbindin 1 [Source:MGI Symbol;Acc:MGI:88248]	4:15881264-15908064	1444	1786	4549	3169	1472	2211	8691	16486	11440	11235	14225	14643	3146	401	529	454	731	626	16.4365	19.1199	48.0805	35.1952	15.3679	24.0587	92.6148	178.956	123.094	114.021	153.039	167.031	33.4185	3.82339	5.01314	4.98545	6.40334	6.53758	26.3765	138.126	10.0302	2.38866	5.34195e-15	2.82708e-12	3.78356	3.90681e-15	1.44742e-12	UP
ENSMUSG00000028019	Pdgfc	platelet-derived growth factor, C polypeptide [Source:MGI Symbol;Acc:MGI:1859631]	3:81036416-81214040	80	47	136	128	67	58	245	538	535	448	516	472	92	12	34	19	15	21	0.667869	0.369028	1.05427	1.04263	0.513031	0.46288	1.91486	4.28326	4.22205	3.33466	4.07154	3.94885	0.716761	0.0839162	0.236315	0.153025	0.0963698	0.160852	0.684951	3.6292	0.241207	2.40558	5.79059e-15	3.00879e-12	3.91131	1.40599e-11	2.0836e-09	UP
ENSMUSG00000033624	Pdpr	pyruvate dehydrogenase phosphatase regulatory subunit [Source:MGI Symbol;Acc:MGI:2442188]	8:111094630-111137074	49	50	101	59	41	37	57	913	1082	1408	1213	1251	36	25	49	39	38	19	0.485193	0.465641	0.928636	0.570022	0.372362	0.350232	0.528396	8.62135	10.1277	12.4305	11.3523	12.4136	0.332663	0.207357	0.403944	0.37255	0.289565	0.172609	0.528681	9.24564	0.296448	4.1283	6.03707e-15	3.08085e-12	4.96292	1.87147e-06	4.35136e-05	UP
ENSMUSG00000039156	Stim2	stromal interaction molecule 2 [Source:MGI Symbol;Acc:MGI:2151156]	5:53998499-54121057	36	17	75	78	34	47	177	378	410	379	279	295	52	11	47	52	22	11	0.27486	0.122072	0.531713	0.581053	0.238093	0.343037	1.26516	2.75223	2.95906	2.57996	2.01333	2.2571	0.370498	0.0703485	0.298752	0.383011	0.129262	0.0770546	0.348471	2.30447	0.221488	2.72532	6.94128e-15	3.42013e-12	3.37914	0.00829228	0.0396747	UP
ENSMUSG00000050069	Grem2	gremlin 2, DAN family BMP antagonist [Source:MGI Symbol;Acc:MGI:1344367]	1:174833785-174921819	68	26	30	10	14	34	394	241	540	355	304	385	59	17	17	6	28	19	1.12084	0.403051	0.459157	0.160816	0.211653	0.535733	6.07988	3.78824	8.41377	5.21709	4.73599	6.3594	0.90755	0.234716	0.233289	0.0954107	0.35517	0.287329	0.481874	5.76573	0.352244	3.58077	1.25788e-14	5.89307e-12	4.03286	1.88592e-09	1.3757e-07	UP
ENSMUSG00000034218	Atm	ataxia telangiectasia mutated [Source:MGI Symbol;Acc:MGI:107202]	9:53439149-53536740	26	14	55	61	31	24	77	333	398	447	363	424	52	1	23	17	9	13	0.132801	0.0672566	0.260864	0.304009	0.145232	0.117187	0.368211	1.62207	1.9217	2.0357	1.75247	2.17033	0.247867	0.00427879	0.0978084	0.0837711	0.0353768	0.0609227	0.171225	1.64508	0.0883375	3.26419	1.46371e-14	6.63968e-12	4.21899	1.87978e-07	6.33123e-06	UP
ENSMUSG00000033059	Pygb	brain glycogen phosphorylase [Source:MGI Symbol;Acc:MGI:97828]	2:150786735-150831758	192	150	257	241	159	229	609	957	764	789	1078	1051	263	27	39	50	49	119	2.11525	1.55423	2.62909	2.59058	1.60666	2.41179	6.28126	10.0546	7.95651	7.75014	11.225	11.6035	2.70398	0.249165	0.357716	0.531418	0.415435	1.20284	2.15127	9.14517	0.910093	2.08782	1.65043e-14	7.36967e-12	3.32892	7.5988e-10	6.56317e-08	UP
ENSMUSG00000005893	Nr2c2	nuclear receptor subfamily 2, group C, member 2 [Source:MGI Symbol;Acc:MGI:1352466]	6:92091390-92174294	91	15	71	67	35	34	133	490	717	653	770	688	54	64	30	38	11	23	0.319615	0.0495504	0.231555	0.229607	0.112751	0.114158	0.437326	1.64124	2.38053	2.04489	2.55614	2.42159	0.176995	0.188291	0.0877238	0.128758	0.0297325	0.0741169	0.176206	1.91362	0.11427	3.44097	2.18662e-14	9.61373e-12	4.06579	0.000693043	0.00543112	UP
ENSMUSG00000021908	Ncoa4-ps	nuclear receptor coactivator 4, pseudogene [Source:MGI Symbol;Acc:MGI:3648259]	12:119260978-119262855	139	104	450	356	147	202	484	2012	2710	1932	2667	2356	224	100	118	126	111	74	4.56878	3.215	13.7344	11.4171	4.4317	6.34714	14.8936	63.0673	84.2021	56.6193	82.8546	77.6046	6.87099	2.75326	3.22909	3.99543	2.80773	2.23162	7.28569	63.2069	3.64802	3.11695	2.79231e-14	1.20907e-11	4.1149	7.65323e-07	2.10697e-05	UP
ENSMUSG00000048916	Gm5540	predicted pseudogene 5540 [Source:MGI Symbol;Acc:MGI:3644824]	3:65393337-65395184	2	11	23	10	9	9	51	101	131	123	227	145	21	5	8	8	1	10	0.0667942	0.345583	0.71336	0.325896	0.275733	0.28738	1.59485	3.21731	4.13637	3.66316	7.16661	4.85373	0.654619	0.1399	0.222471	0.257794	0.0257087	0.306468	0.335791	4.10534	0.267827	3.61186	4.23716e-14	1.76043e-11	3.93813	8.42041e-06	0.00014818	UP
ENSMUSG00000036899	Trpv5	transient receptor potential cation channel, subfamily V, member 5 [Source:MGI Symbol;Acc:MGI:2429764]	6:41652173-41680769	129	116	263	221	92	142	577	880	734	555	756	824	147	9	21	14	43	107	2.18102	1.84455	4.12893	3.6457	1.42667	2.2951	9.13303	14.1887	11.731	8.3663	12.0809	13.9612	2.31938	0.127461	0.295596	0.228353	0.559482	1.65979	2.58699	11.5768	0.865012	2.16189	5.46637e-14	2.13997e-11	3.74238	5.7373e-09	3.6384e-07	UP
ENSMUSG00000025240	Sacm1l	SAC1 suppressor of actin mutations 1-like (yeast) [Source:MGI Symbol;Acc:MGI:1933169]	9:123529759-123592600	90	94	203	147	78	149	178	1654	1279	1360	1400	1628	158	36	86	106	77	45	0.87543	0.85995	1.83354	1.39514	0.695894	1.38551	1.62095	15.3429	11.7603	11.7948	12.8711	15.8695	1.43425	0.293323	0.696454	0.994703	0.576394	0.401599	1.17424	11.5433	0.732786	3.29725	5.72827e-14	2.2122e-11	3.97751	2.53544e-05	0.000370282	UP
ENSMUSG00000039270	Megf9	multiple EGF-like-domains 9 [Source:MGI Symbol;Acc:MGI:1918264]	4:70427065-70534995	106	104	177	159	98	154	451	726	739	428	813	583	144	22	22	23	13	40	0.732959	0.676349	1.13648	1.07273	0.62154	1.01798	2.91959	4.78743	4.83045	2.6387	5.31341	4.03991	0.929236	0.127426	0.126652	0.15343	0.0691781	0.253768	0.876339	4.08825	0.276615	2.22192	7.90245e-14	3.01115e-11	3.88553	6.20074e-14	1.81869e-11	UP
ENSMUSG00000044026	Slc35g1	solute carrier family 35, member G1 [Source:MGI Symbol;Acc:MGI:2444789]	19:38395980-38405610	198	141	309	266	228	200	692	822	1113	727	1172	1048	254	38	69	70	61	105	2.40404	1.61012	3.48373	3.15121	2.53909	2.32139	7.86594	9.51783	12.7743	7.87013	13.4497	12.7516	2.87803	0.386475	0.697488	0.819938	0.56997	1.16968	2.58493	10.7049	1.08693	2.05008	9.93679e-14	3.64069e-11	3.29994	7.94781e-09	4.7014e-07	UP
ENSMUSG00000034390	Cmip	c-Maf inducing protein [Source:MGI Symbol;Acc:MGI:1921690]	8:117257064-117459430	194	173	433	297	172	205	497	1294	1604	1955	1699	1391	254	74	121	114	80	101	1.70538	1.43031	3.53443	2.5474	1.38681	1.72272	4.09022	10.8479	13.3288	15.3228	14.1163	12.2539	2.08372	0.544897	0.885561	0.966791	0.541201	0.814598	2.05451	11.66	0.972795	2.5047	1.21443e-13	4.39315e-11	3.58329	3.59508e-06	7.40884e-05	UP
ENSMUSG00000028699	Tspan1	tetraspanin 1 [Source:MGI Symbol;Acc:MGI:1914055]	4:116161869-116167601	100	83	286	168	86	135	446	888	958	562	1016	791	129	13	10	14	26	35	2.19439	1.71298	5.82759	3.59702	1.73092	2.83197	9.16255	18.583	19.8721	10.9956	21.0724	17.3946	2.64174	0.238957	0.182695	0.29638	0.439071	0.704665	2.98248	16.18	0.750584	2.43963	1.75738e-13	6.11902e-11	4.43006	3.73587e-20	3.39325e-17	UP
ENSMUSG00000045314	Sowahb	sosondowah ankyrin repeat domain family member B [Source:MGI Symbol;Acc:MGI:1925338]	5:93041123-93045022	98	82	161	172	85	114	283	587	633	610	673	520	77	32	54	72	37	45	1.5511	1.22065	2.3662	2.65622	1.23397	1.72491	4.19347	8.86024	9.47084	8.60832	10.0679	8.24795	1.13735	0.424258	0.711579	1.0994	0.450677	0.653474	1.79218	8.24146	0.746122	2.20119	1.80999e-13	6.11902e-11	3.46542	0.000236183	0.00226892	UP
ENSMUSG00000050520	Cldn8	claudin 8 [Source:MGI Symbol;Acc:MGI:1859286]	16:88560828-88563183	185	208	469	323	170	251	683	1421	1230	1201	1561	1742	341	35	76	28	38	39	4.84706	5.12546	11.4101	8.25714	4.08528	6.28669	16.7531	35.5051	30.4634	28.0556	38.656	45.7384	8.3377	0.768133	1.6578	0.70774	0.766193	0.937501	6.66863	32.5286	2.19584	2.28625	2.31861e-13	7.52968e-11	3.88886	1.76206e-11	2.57069e-09	UP
ENSMUSG00000079575	Rbpj-ps3	recombination signal binding protein for immunoglobulin kappa J region, pseudogene 3 [Source:MGI Symbol;Acc:MGI:96525]	6:46529354-46530794	2	3	12	13	6	8	20	89	127	128	141	134	7	1	11	8	3	3	0.0856597	0.120859	0.477307	0.543373	0.235741	0.327583	0.802092	3.63579	5.14268	4.88873	5.70878	5.75241	0.279819	0.0358842	0.392309	0.330607	0.0988997	0.117902	0.298421	4.32175	0.209237	3.8562	2.3093e-13	7.52968e-11	4.36841	0.00017816	0.00179984	UP
ENSMUSG00000051397	Tacstd2	tumor-associated calcium signal transducer 2 [Source:MGI Symbol;Acc:MGI:1861606]	6:67534062-67535796	264	205	323	270	164	312	1392	996	1215	857	1393	1073	333	21	65	36	48	77	9.39258	6.85958	10.6708	9.37273	5.35172	10.6115	46.365	33.7934	40.8626	27.1853	46.8426	38.2567	11.0563	0.625843	1.92534	1.23564	1.31423	2.51347	8.70982	38.8843	3.11181	2.15847	3.45161e-13	1.096e-10	3.64336	1.3257e-12	2.89363e-10	UP
ENSMUSG00000027624	Epb41l1	erythrocyte membrane protein band 4.1 like 1 [Source:MGI Symbol;Acc:MGI:103010]	2:156420909-156543214	171	102	186	179	119	102	331	806	659	737	642	677	119	79	46	60	56	55	0.60681	0.340423	0.612888	0.619769	0.387321	0.346017	1.09965	2.72761	2.2106	2.33183	2.15327	2.40753	0.394086	0.234826	0.135902	0.205407	0.152929	0.179069	0.485538	2.15508	0.217036	2.15009	4.92599e-13	1.34071e-10	3.31173	0.00153563	0.0102754	UP
ENSMUSG00000071640	Stxbp3-ps	syntaxin-binding protein 3, pseudogene [Source:MGI Symbol;Acc:MGI:3586869]	19:9557792-9559183	4	11	17	13	6	12	29	115	131	122	137	121	10	5	11	5	17	10	0.325793	0.842531	1.28553	1.03298	0.448158	0.934176	2.21092	8.93095	10.0845	8.85822	10.5448	9.87462	0.760005	0.341075	0.7458	0.392807	1.06539	0.747168	0.811529	8.41733	0.675374	3.37465	5.06067e-13	1.35163e-10	3.63961	0.005809	0.0299184	UP
ENSMUSG00000082051	Gm16072	predicted gene 16072 [Source:MGI Symbol;Acc:MGI:3801776]	18:12287404-12289780	0	0	0	1	0	2	5	29	32	37	37	35	1	0	1	1	0	0	0	0	0	0.0253327	0	0.0496401	0.121541	0.718189	0.785542	0.856704	0.90817	0.910844	0.0242189	0	0.0216224	0.0250507	0	0	0.0124955	0.716832	0.0118153	5.84216	5.0329e-13	1.35163e-10	5.9229	1.79947e-06	4.21879e-05	UP
ENSMUSG00000104222	Gm7292	predicted gene 7292 [Source:MGI Symbol;Acc:MGI:3645786]	6:117716342-117718868	7	5	29	17	6	5	21	197	179	222	231	254	17	5	10	4	2	8	0.122676	0.0824142	0.471957	0.290705	0.0964518	0.0837651	0.344564	3.29266	2.96561	3.46911	3.82659	4.4612	0.278053	0.0734057	0.145917	0.0676326	0.0269747	0.128645	0.191328	3.05996	0.120105	3.99939	6.47165e-13	1.71247e-10	4.67115	2.79157e-07	8.89167e-06	UP
ENSMUSG00000032216	Nedd4	neural precursor cell expressed, developmentally down-regulated 4 [Source:MGI Symbol;Acc:MGI:97297]	9:72662346-72749852	167	190	1002	327	193	186	899	3612	3473	3538	4272	3411	580	93	229	181	133	280	0.528831	0.565874	2.94633	1.01035	0.560567	0.563066	2.66521	10.9079	10.3962	9.98922	12.7862	10.8246	1.71402	0.246688	0.60374	0.552952	0.324117	0.813507	1.02917	9.59489	0.709171	3.22079	8.36765e-13	2.1162e-10	3.75806	2.57668e-08	1.23808e-06	UP
ENSMUSG00000024085	Man2a1	mannosidase 2, alpha 1 [Source:MGI Symbol;Acc:MGI:104669]	17:64600736-64755110	842	680	1218	931	747	728	1832	3812	4153	3559	4509	3645	1096	223	254	339	330	198	6.66087	5.05931	8.94701	7.18604	5.42009	5.50545	13.568	28.7583	31.0563	25.1026	33.7138	28.8964	8.09127	1.4777	1.67288	2.58718	2.009	1.4371	6.46313	26.8492	2.87919	2.05458	9.00826e-13	2.25823e-10	3.22115	1.75247e-05	0.00027368	UP
ENSMUSG00000054889	Dsp	desmoplakin [Source:MGI Symbol;Acc:MGI:109611]	13:38151294-38198577	159	114	197	190	157	167	483	634	748	511	815	692	133	12	36	39	42	60	0.9102	0.613776	1.04717	1.06124	0.824344	0.913906	2.58856	3.46116	4.04773	2.60816	4.40968	3.96985	0.710522	0.0575421	0.171576	0.215383	0.185028	0.315134	0.895107	3.51419	0.275864	1.97306	9.21986e-13	2.29118e-10	3.67116	1.19823e-11	1.8237e-09	UP
ENSMUSG00000042680	Garem1	GRB2 associated regulator of MAPK1 subtype 1 [Source:MGI Symbol;Acc:MGI:2685790]	18:21127201-21300138	55	46	90	72	69	89	149	395	516	549	566	390	67	13	29	8	25	20	0.403686	0.317543	0.613392	0.515626	0.464517	0.624482	1.02386	2.76486	3.58016	3.59276	3.92653	2.86864	0.458925	0.079927	0.177213	0.0566473	0.141212	0.134686	0.489874	2.95947	0.174769	2.59485	1.04117e-12	2.56505e-10	4.08182	3.92517e-09	2.58227e-07	UP
ENSMUSG00000114607	Gm8990	predicted gene 8990 [Source:MGI Symbol;Acc:MGI:3647409]	13:108309202-108310750	3	0	7	7	4	7	20	68	88	52	99	65	4	0	10	3	5	6	0.119557	0	0.25904	0.272181	0.146203	0.266678	0.746168	2.58419	3.31497	1.84759	3.72882	2.5958	0.148763	0	0.331775	0.115337	0.153337	0.219364	0.177277	2.46959	0.161429	3.8002	1.23736e-12	2.99672e-10	3.9353	0.00459748	0.0248849	UP
ENSMUSG00000044393	Dsg2	desmoglein 2 [Source:MGI Symbol;Acc:MGI:1196466]	18:20558074-20604521	71	48	89	80	74	80	256	342	361	246	404	316	98	10	35	25	39	62	0.493485	0.313776	0.574408	0.542534	0.471757	0.531556	1.66582	2.26692	2.3719	1.52449	2.65405	2.20106	0.63567	0.0582207	0.202535	0.167636	0.208608	0.395379	0.487919	2.11404	0.278008	2.11529	1.58234e-12	3.7372e-10	2.92681	0.000866623	0.00651054	UP
ENSMUSG00000025314	Ptprj	protein tyrosine phosphatase, receptor type, J [Source:MGI Symbol;Acc:MGI:104574]	2:90429754-90580647	330	238	567	472	360	265	857	1490	1522	1668	1689	1650	432	28	57	97	81	128	2.2321	1.51405	3.56118	3.11504	2.23341	1.71352	5.42689	9.6112	9.73158	10.0593	10.7979	11.1844	2.72691	0.158643	0.320987	0.632965	0.421631	0.794351	2.39488	9.46854	0.842581	1.98319	1.81964e-12	4.22778e-10	3.49025	8.165e-11	9.6946e-09	UP
ENSMUSG00000095589	Ighv1-55	immunoglobulin heavy variable 1-55 [Source:MGI Symbol;Acc:MGI:4439716]	12:115208095-115208591	0	0	1	0	0	0	11	23	33	7	53	22	0	0	2	0	0	0	0	0	0.138095	0	0	0	1.53168	3.26249	4.6399	0.928243	7.45105	3.2794	0	0	0.247658	0	0	0	0.0230158	3.51546	0.0412763	7.25495	1.87471e-12	4.32061e-10	6.41225	4.21735e-05	0.000557241	UP
ENSMUSG00000093861	Igkv1-110	immunoglobulin kappa variable 1-110 [Source:MGI Symbol;Acc:MGI:4439558]	6:68270485-68271267	9	5	4	13	9	6	42	69	143	81	129	45	32	0	7	5	1	6	1.38549	0.723847	0.571663	1.95262	1.27071	0.882924	6.05289	10.1292	20.8085	11.1172	18.7687	6.94196	4.59698	0	0.897121	0.742512	0.118478	0.847368	1.13121	12.3031	1.20041	3.44308	2.29858e-12	4.939e-10	3.35742	0.000525979	0.00435844	UP
ENSMUSG00000024052	Lpin2	lipin 2 [Source:MGI Symbol;Acc:MGI:1891341]	17:71182560-71249817	115	120	255	237	156	178	266	1481	2264	922	2079	1562	145	27	46	70	60	48	0.424132	0.416243	0.873284	0.852852	0.52771	0.627575	0.918446	5.20894	7.89311	3.03184	7.24713	5.77313	0.499065	0.0834122	0.141245	0.249063	0.170295	0.162423	0.620299	5.0121	0.217584	3.01438	2.42025e-12	5.16164e-10	4.52577	5.61858e-10	5.07059e-08	UP
ENSMUSG00000019990	Pde7b	phosphodiesterase 7B [Source:MGI Symbol;Acc:MGI:1352752]	10:20398004-20725078	30	13	49	47	15	19	102	210	172	147	318	237	63	3	19	29	18	24	0.119029	0.0485116	0.180524	0.181947	0.0545866	0.0720651	0.378876	0.794578	0.645094	0.520019	1.19251	0.942332	0.23327	0.0099702	0.0627615	0.111003	0.0549603	0.0873658	0.109444	0.745568	0.0932217	2.76815	2.61409e-12	5.49306e-10	2.9996	0.00543045	0.0284316	UP
ENSMUSG00000074183	Gsta1	glutathione S-transferase, alpha 1 (Ya) [Source:MGI Symbol;Acc:MGI:1095417]	9:78230656-78242684	59	48	116	72	31	42	448	493	308	208	420	269	63	15	40	17	17	33	3.16416	2.42106	5.77666	3.76752	1.52488	2.15329	22.4933	25.2141	15.6144	9.94584	21.2894	14.4572	3.15309	0.673843	1.78598	0.87956	0.701619	1.62374	3.13459	18.169	1.46964	2.53513	2.80156e-12	5.84401e-10	3.62795	2.95686e-06	6.36516e-05	UP
ENSMUSG00000040540	Ctdsp2-ps	CTD (carboxy-terminal domain, RNA polymerase II, polypeptide A) small phosphatase 2, pseudogene [Source:MGI Symbol;Acc:MGI:3708545]	10:130412499-130413309	33	38	84	66	50	37	92	308	411	370	521	472	61	8	26	21	14	19	2.51177	2.72024	5.93683	4.90151	3.49058	2.69217	6.55567	22.3563	29.5713	25.1093	37.4805	36.0022	4.33291	0.510051	1.64758	1.54202	0.820035	1.32681	3.70885	26.1792	1.69657	2.81938	3.17664e-12	6.4862e-10	3.94773	1.62738e-07	5.64312e-06	UP
ENSMUSG00000022512	Cldn1	claudin 1 [Source:MGI Symbol;Acc:MGI:1276109]	16:26356642-26371841	77	66	121	185	90	114	305	663	432	498	466	623	239	22	70	23	52	51	0.642996	0.518351	0.938241	1.50734	0.689333	0.910056	2.38444	5.27987	3.41013	3.70783	3.67801	5.21355	1.86253	0.153887	0.486665	0.18529	0.334172	0.390743	0.86772	3.94564	0.568881	2.18496	3.50393e-12	7.00246e-10	2.79406	0.000966453	0.00711808	UP
ENSMUSG00000014498	Ankrd52	ankyrin repeat domain 52 [Source:MGI Symbol;Acc:MGI:2444029]	10:128377115-128408704	62	57	186	173	70	63	215	588	689	754	681	776	128	6	23	53	29	41	0.431373	0.372991	1.20167	1.17442	0.446709	0.419029	1.40045	3.90147	4.53155	4.67738	4.47832	5.41064	0.831104	0.0349676	0.13323	0.355748	0.155276	0.261724	0.674366	4.06663	0.295341	2.59223	3.57224e-12	7.04052e-10	3.78338	5.61396e-08	2.35227e-06	UP
ENSMUSG00000030096	Slc6a6	solute carrier family 6 (neurotransmitter transporter, taurine), member 6 [Source:MGI Symbol;Acc:MGI:98488]	6:91684053-91759066	2214	1614	3948	3335	2136	2088	8206	7335	15560	10505	14506	9288	2948	137	444	431	428	522	12.6366	8.66405	20.9239	18.5725	11.1821	11.3927	43.8486	39.925	83.9522	53.4592	78.2547	53.1256	15.7025	0.654995	2.10984	2.37322	1.87995	2.73354	13.8953	58.7609	4.24234	2.08026	3.55107e-12	7.04052e-10	3.79192	1.38493e-12	2.95421e-10	UP
ENSMUSG00000112829	Gm29696	predicted gene, 29696 [Source:MGI Symbol;Acc:MGI:5588855]	12:4237712-4238583	2	2	7	3	5	2	6	75	76	139	96	83	3	10	1	1	2	2	0.141555	0.133148	0.460152	0.207165	0.32464	0.135315	0.397642	5.06307	5.08564	8.77309	6.42305	5.88808	0.198148	0.592957	0.0589409	0.0682861	0.108951	0.129891	0.233662	5.27176	0.192862	4.49579	3.59893e-12	7.04453e-10	4.77264	0.00223598	0.0139752	UP
ENSMUSG00000034584	Exph5	exophilin 5 [Source:MGI Symbol;Acc:MGI:2443248]	9:53301670-53377514	9	12	28	48	28	25	57	226	291	217	265	303	46	8	10	5	8	5	0.0505716	0.0634162	0.146088	0.263148	0.1443	0.134284	0.299838	1.21099	1.54562	1.08711	1.40733	1.70613	0.241208	0.0376526	0.0467795	0.0271024	0.0345926	0.0257748	0.133635	1.2095	0.0688516	3.17805	3.68579e-12	7.16548e-10	4.13478	2.3207e-08	1.12945e-06	UP
ENSMUSG00000036550	Cnot1	CCR4-NOT transcription complex, subunit 1 [Source:MGI Symbol;Acc:MGI:2442402]	8:95719451-95807464	209	327	500	504	283	328	581	2168	2160	2500	2470	2514	403	63	156	128	104	140	0.538355	0.792197	1.19592	1.2667	0.668612	0.807677	1.4011	5.32564	5.25949	5.7416	6.0135	6.48954	0.968752	0.135933	0.334549	0.318082	0.206159	0.330866	0.878244	5.03848	0.38239	2.52029	3.77795e-12	7.24605e-10	3.71987	5.28464e-08	2.23251e-06	UP
ENSMUSG00000054008	Ndst1	N-deacetylase/N-sulfotransferase (heparan glucosaminyl) 1 [Source:MGI Symbol;Acc:MGI:104719]	18:60684494-60748650	430	327	309	134	379	373	886	2124	2754	2830	3033	2687	464	50	96	106	156	112	1.53118	1.09514	1.02171	0.465566	1.23783	1.26972	2.95366	7.21278	9.27021	8.98494	10.2079	9.58852	1.54192	0.149138	0.284604	0.364141	0.427493	0.365911	1.10352	8.03634	0.522201	2.86442	4.4203e-12	8.36578e-10	3.94386	5.292e-12	9.31293e-10	UP
ENSMUSG00000081660	Gm11787	predicted gene 11787 [Source:MGI Symbol;Acc:MGI:3702103]	4:3496978-3516515	3	2	5	2	3	1	22	32	29	23	31	33	2	2	2	2	0	0	0.176375	0.110576	0.272985	0.114697	0.161764	0.0562208	1.21085	1.79409	1.61157	1.20556	1.72249	1.94421	0.10973	0.0984831	0.0978839	0.113439	0	0	0.14877	1.58146	0.0699227	3.41011	4.81735e-12	8.99805e-10	4.49936	0.00027935	0.00259936	UP
ENSMUSG00000040524	Zfp609	zinc finger protein 609 [Source:MGI Symbol;Acc:MGI:2674092]	9:65692391-65827564	150	94	178	216	147	143	357	569	742	634	877	746	179	49	52	56	43	48	1.04541	0.61615	1.15193	1.46882	0.939679	0.952734	2.32934	3.78179	4.8884	3.93963	5.77699	5.21027	1.16422	0.286057	0.301725	0.376521	0.230628	0.306929	1.02912	4.32107	0.444346	2.06998	5.00113e-12	9.28066e-10	3.28163	6.00667e-06	0.00011351	UP
ENSMUSG00000020700	Map3k3	mitogen-activated protein kinase kinase kinase 3 [Source:MGI Symbol;Acc:MGI:1346874]	11:106084613-106155446	213	127	265	293	181	173	548	717	955	712	1048	873	278	49	72	82	72	130	2.81663	1.57948	3.25393	3.78041	2.19531	2.18695	6.78423	9.04191	11.9377	8.39464	13.0984	11.5689	3.4307	0.54276	0.792674	1.0461	0.732707	1.57723	2.63545	10.1376	1.35369	1.9436	5.18648e-12	9.50123e-10	2.90475	5.84004e-05	0.000724305	UP
ENSMUSG00000050390	C77080	expressed sequence C77080 [Source:MGI Symbol;Acc:MGI:2140651]	4:129219578-129261404	350	278	633	631	421	408	1163	1925	1864	1520	2122	1690	569	94	131	128	162	193	3.61707	2.70207	6.0744	6.36265	3.99059	4.0308	11.2522	18.9719	18.2097	14.0057	20.7273	17.5026	5.48766	0.813728	1.12712	1.27616	1.2884	1.82998	4.46293	16.7782	1.97051	1.91053	5.67441e-12	1.01989e-09	3.08995	3.24231e-07	1.00766e-05	UP
ENSMUSG00000046699	Slitrk4	SLIT and NTRK-like family, member 4 [Source:MGI Symbol;Acc:MGI:2442509]	X:64264885-64276996	2	0	5	1	0	0	59	24	66	27	68	12	7	0	3	0	1	8	0.00976702	0	0.0226804	0.00476467	0	0	0.26979	0.111791	0.304734	0.117582	0.313921	0.0587356	0.0319053	0	0.0121993	0	0.00375927	0.0358513	0.00620201	0.196092	0.0139525	4.98265	6.40425e-12	1.12283e-09	3.81293	0.00191601	0.0123087	UP
ENSMUSG00000026479	Lamc2	laminin, gamma 2 [Source:MGI Symbol;Acc:MGI:99913]	1:153122756-153186447	130	108	162	164	109	129	390	761	556	354	715	655	160	25	28	41	42	68	0.906017	0.707912	1.04838	1.11521	0.696768	0.859464	2.54465	5.05789	3.663	2.19973	4.70987	4.57469	1.04064	0.145948	0.162467	0.275667	0.225264	0.434814	0.888959	3.79164	0.3808	2.09263	6.78493e-12	1.17515e-09	3.31572	5.64538e-08	2.35841e-06	UP
ENSMUSG00000090021	Gm6493	predicted gene 6493 [Source:MGI Symbol;Acc:MGI:3644797]	16:23014208-23017038	10	11	27	19	7	20	30	166	188	168	190	173	20	10	10	10	9	8	0.233898	0.242	0.58644	0.43361	0.150178	0.447223	0.656961	3.7029	4.15688	3.50368	4.20052	4.05522	0.436562	0.19593	0.19474	0.225659	0.162004	0.17169	0.348892	3.37936	0.231098	3.2759	7.15274e-12	1.22402e-09	3.87018	0.000184968	0.00185674	UP
ENSMUSG00000044147	Arf6	ADP-ribosylation factor 6 [Source:MGI Symbol;Acc:MGI:99435]	12:69372150-69373783	105	125	297	148	101	172	269	969	1016	1117	1349	1245	164	80	95	82	80	71	4.22519	4.73072	11.0975	5.81082	3.72773	6.61647	10.1339	37.1852	38.6472	40.0756	51.3069	50.2056	6.15865	2.69655	3.18267	3.18329	2.47739	2.62128	6.03473	37.9257	3.38664	2.65182	8.56231e-12	1.43096e-09	3.48525	0.000597325	0.00482193	UP
ENSMUSG00000032724	Abtb2	ankyrin repeat and BTB (POZ) domain containing 2 [Source:MGI Symbol;Acc:MGI:2139365]	2:103566310-103718423	80	66	125	116	41	70	211	445	369	470	431	393	100	2	25	25	12	38	0.615125	0.477286	0.892477	0.870267	0.289151	0.514537	1.51888	3.26305	2.68206	3.22212	3.13227	3.02826	0.717563	0.0128808	0.160039	0.185448	0.0710069	0.268077	0.609807	2.80778	0.235836	2.203	9.1043e-12	1.50395e-09	3.57357	3.04199e-07	9.55952e-06	UP
ENSMUSG00000039286	Fndc3b	fibronectin type III domain containing 3B [Source:MGI Symbol;Acc:MGI:1919257]	3:27416162-27711307	251	241	358	326	333	306	827	1101	1310	1059	1330	1055	383	54	119	132	93	157	1.31258	1.18531	1.73838	1.66337	1.59721	1.52973	4.0488	5.49072	6.47577	4.93764	6.57373	5.5288	1.86912	0.236542	0.518097	0.665936	0.374268	0.753274	1.50443	5.50924	0.736206	1.87264	9.50807e-12	1.5527e-09	2.90367	0.000104117	0.00116602	UP
ENSMUSG00000025006	Sorbs1	sorbin and SH3 domain containing 1 [Source:MGI Symbol;Acc:MGI:700014]	19:40294753-40513779	27	38	83	73	43	46	61	541	415	700	493	641	97	35	51	42	41	40	0.0868323	0.114938	0.247857	0.229063	0.126839	0.141421	0.183661	1.65922	1.26163	2.00718	1.49855	2.06586	0.291123	0.0942858	0.136552	0.130308	0.101473	0.118026	0.157825	1.44602	0.145295	3.19569	1.00895e-11	1.59302e-09	3.31503	0.00668349	0.0334674	UP
ENSMUSG00000076523	Igkv15-103	immunoglobulin kappa chain variable 15-103 [Source:MGI Symbol;Acc:MGI:96513]	6:68437440-68437925	0	0	4	0	0	2	44	18	55	23	43	14	4	0	4	0	0	2	0	0	0.611298	0	0	0.314652	6.78078	2.82564	8.55823	3.37558	6.6899	2.30955	0.61449	0	0.548189	0	0	0.302039	0.154325	5.08994	0.24412	5.04361	1.00423e-11	1.59302e-09	4.38199	0.000328507	0.00296752	UP
ENSMUSG00000071669	Snx29	sorting nexin 29 [Source:MGI Symbol;Acc:MGI:1921728]	16:11322908-11755472	59	34	183	105	48	60	72	1168	876	1464	1086	1473	88	39	59	49	54	57	0.439106	0.237992	1.26468	0.762482	0.327662	0.426886	0.501667	8.28993	6.16296	9.7147	7.63932	10.9862	0.611201	0.243133	0.365579	0.351819	0.309284	0.389217	0.576468	7.21579	0.378372	3.64584	1.10033e-11	1.72776e-09	4.25328	1.52686e-05	0.000244113	UP
ENSMUSG00000041308	Sntb2	syntrophin, basic 2 [Source:MGI Symbol;Acc:MGI:101771]	8:106935750-107019714	122	160	347	251	171	222	503	920	1187	976	1155	865	284	49	56	54	67	100	0.570643	0.703864	1.50711	1.14551	0.733617	0.992661	2.20264	4.10378	5.24838	4.07031	5.10618	4.05461	1.23968	0.191983	0.218075	0.243672	0.241173	0.429149	0.942235	4.13098	0.427289	2.13233	1.20374e-11	1.87981e-09	3.2732	1.49954e-08	7.86542e-07	UP
ENSMUSG00000022037	Clu	clusterin [Source:MGI Symbol;Acc:MGI:88423]	14:65968483-65981547	2693	1756	3587	3131	1826	2493	19523	11082	20761	6909	14900	8284	3352	173	201	196	460	1145	29.4687	18.0723	36.4475	33.4294	18.327	26.0789	200.005	115.647	214.754	67.4081	154.106	90.8431	34.2307	1.58574	1.83119	2.06913	3.87374	11.4956	26.9706	140.461	9.18101	2.3807	1.37095e-11	2.12929e-09	3.93537	1.1086e-09	9.02161e-08	UP
ENSMUSG00000036169	Sostdc1	sclerostin domain containing 1 [Source:MGI Symbol;Acc:MGI:1913292]	12:36314139-36318452	371	495	333	289	376	373	1317	1653	2216	1530	2083	1737	338	42	55	37	52	83	12.8585	16.1356	10.717	9.77315	11.9528	12.3586	42.7339	54.6362	72.6031	47.2803	68.2362	60.3315	10.9325	1.21935	1.58706	1.23716	1.38697	2.63934	12.2993	57.6369	3.16707	2.22842	1.59945e-11	2.47076e-09	4.18577	3.52821e-22	6.31965e-19	UP
ENSMUSG00000031886	Ces2e	carboxylesterase 2E [Source:MGI Symbol;Acc:MGI:2443170]	8:104926260-104934672	112	55	159	126	54	94	293	505	414	428	495	454	223	4	49	6	40	43	2.10714	0.9732	2.77768	2.31294	0.931829	1.69062	5.16075	9.0606	7.36281	7.17942	8.80215	8.55968	3.91532	0.0630374	0.767507	0.108904	0.579139	0.742238	1.7989	7.68757	1.02936	2.09541	1.69135e-11	2.58479e-09	2.90078	0.00128281	0.00891261	UP
ENSMUSG00000092029	Gm9027	predicted gene 9027 [Source:MGI Symbol;Acc:MGI:3646681]	16:61377256-61377916	0	1	3	1	2	2	9	31	30	25	26	47	1	0	2	3	0	2	0	0.0878253	0.260102	0.0910982	0.171308	0.178509	0.786787	2.76083	2.64839	2.08157	2.29491	4.39845	0.0870927	0	0.155489	0.270282	0	0.171354	0.131474	2.49516	0.114036	4.24628	2.40439e-11	3.57879e-09	4.45157	0.000953608	0.00705569	UP
ENSMUSG00000093625	Gm18953	predicted gene, 18953 [Source:MGI Symbol;Acc:MGI:5011138]	2:90239483-90241423	0	0	0	2	0	1	6	17	26	18	19	20	4	0	1	0	0	2	0	0	0	0.401439	0	0.196773	1.15581	3.33576	5.05727	3.30233	3.69506	4.12389	0.768112	0	0.171322	0	0	0.377549	0.099702	3.44502	0.219497	5.11075	2.43854e-11	3.61081e-09	3.97224	0.000660811	0.005228	UP
ENSMUSG00000062234	Gak	cyclin G associated kinase [Source:MGI Symbol;Acc:MGI:2442153]	5:108569411-108629755	406	289	643	456	391	396	933	1335	1879	2119	2030	2038	306	77	178	127	126	136	2.63196	1.76203	3.87057	2.88429	2.32486	2.45409	5.66244	8.25324	11.5146	12.2477	12.4382	13.2399	1.85123	0.418125	0.960695	0.794262	0.628595	0.808895	2.65463	10.5593	0.910301	1.99194	2.51154e-11	3.69973e-09	3.53603	1.19686e-06	3.05809e-05	UP
ENSMUSG00000030315	Vgll4	vestigial like family member 4 [Source:MGI Symbol;Acc:MGI:2652840]	6:114860628-114969994	132	76	200	168	130	90	325	511	502	542	595	641	137	10	35	23	43	23	1.10303	0.597297	1.55186	1.36976	0.996377	0.718946	2.54252	4.07216	3.96538	4.03816	4.69935	5.36782	1.06836	0.0699957	0.243497	0.185416	0.276522	0.176337	1.05621	4.11423	0.336688	1.96172	2.6651e-11	3.90581e-09	3.61114	1.66243e-09	1.23506e-07	UP
ENSMUSG00000032092	Mpzl2	myelin protein zero-like 2 [Source:MGI Symbol;Acc:MGI:1289160]	9:45039799-45054015	41	29	100	63	25	55	111	433	262	431	368	490	75	0	0	2	5	27	0.29944	0.199194	0.67816	0.448933	0.167467	0.383993	0.758947	3.01578	1.80881	2.80654	2.54026	3.58628	0.511172	0	0	0.0140927	0.0281022	0.18092	0.362864	2.41943	0.122381	2.73717	2.90857e-11	4.24087e-09	4.30522	3.81689e-07	1.15067e-05	UP
ENSMUSG00000014813	Stc1	stanniocalcin 1 [Source:MGI Symbol;Acc:MGI:109131]	14:69029238-69041804	48	35	88	49	29	64	674	274	616	181	849	181	127	7	0	9	11	15	0.705965	0.484146	1.20181	0.70316	0.391208	0.899846	9.28049	3.84311	8.56427	2.37352	11.8021	2.66776	1.74315	0.0862383	0	0.127698	0.124505	0.20241	0.731023	6.42187	0.380666	3.13501	3.13471e-11	4.43484e-09	4.07639	4.09096e-07	1.22542e-05	UP
ENSMUSG00000033855	Ston1	stonin 1 [Source:MGI Symbol;Acc:MGI:1924307]	17:88597684-88662586	24	36	62	77	25	36	110	195	239	334	341	373	33	13	24	35	34	12	0.141429	0.199524	0.339256	0.44273	0.135125	0.202799	0.606862	1.09586	1.33135	1.75487	1.89928	2.20274	0.181483	0.0641705	0.117747	0.198976	0.154189	0.06488	0.243477	1.48183	0.130241	2.60552	3.25577e-11	4.58131e-09	3.50812	0.00479217	0.0257506	UP
ENSMUSG00000052928	Ctif	CBP80/20-dependent translation initiation factor [Source:MGI Symbol;Acc:MGI:2685518]	18:75431224-75697554	62	64	126	114	66	58	195	314	372	382	423	393	80	35	17	44	39	31	0.582429	0.565446	1.09909	1.0449	0.568671	0.520854	1.71497	2.81299	3.30339	3.19951	3.75577	3.69972	0.701341	0.27541	0.132958	0.398759	0.281943	0.267184	0.730232	3.08106	0.342932	2.077	3.27031e-11	4.58131e-09	3.16743	0.00229298	0.0142556	UP
ENSMUSG00000021699	Pde4d	phosphodiesterase 4D, cAMP specific [Source:MGI Symbol;Acc:MGI:99555]	13:108449948-109953461	49	38	100	65	27	131	202	407	589	547	717	562	56	36	32	30	49	40	0.174354	0.127168	0.330402	0.225663	0.0881177	0.4456	0.672903	1.38108	1.98114	1.73536	2.41134	2.00399	0.185953	0.107299	0.094797	0.102982	0.134176	0.130585	0.231884	1.69763	0.125965	2.87205	3.42641e-11	4.7534e-09	3.75243	2.43493e-05	0.000357831	UP
ENSMUSG00000069516	Lyz2	lysozyme 2 [Source:MGI Symbol;Acc:MGI:96897]	10:117277331-117282321	248	207	167	161	128	293	1740	1235	1325	527	1245	1337	448	111	88	61	113	288	11.6326	9.13187	7.27366	7.36839	5.50684	13.1382	76.4089	55.2437	58.7502	22.0398	55.1953	62.8469	19.6105	4.36124	3.43653	2.76033	4.07898	12.3942	9.00859	55.0808	7.77364	2.61218	3.50414e-11	4.83775e-09	2.82489	0.00495411	0.0263941	UP
ENSMUSG00000042331	Specc1	sperm antigen with calponin homology and coiled-coil domains 1 [Source:MGI Symbol;Acc:MGI:2442356]	11:61956763-62223013	122	135	183	160	125	149	362	581	795	504	902	562	158	64	55	34	57	60	0.292264	0.304169	0.407081	0.373989	0.27466	0.341228	0.811885	1.32735	1.80033	1.07651	2.04236	1.34921	0.353232	0.128428	0.109697	0.0785783	0.105085	0.131878	0.332232	1.40127	0.15115	2.07648	3.63981e-11	4.90654e-09	3.21269	0.000295176	0.00272233	UP
ENSMUSG00000090610	Gm3571	predicted gene 3571 [Source:MGI Symbol;Acc:MGI:3781748]	10:93778660-93779719	14	12	35	26	12	13	62	160	100	87	137	119	27	7	9	4	15	5	0.815291	0.657255	1.89262	1.47727	0.64095	0.723714	3.38012	8.88561	5.50481	4.51719	7.54055	6.94463	1.46735	0.341455	0.436343	0.224719	0.672225	0.267134	1.03452	6.12882	0.568204	2.56665	3.78119e-11	5.04771e-09	3.43113	0.000754323	0.00581744	UP
ENSMUSG00000095630	Igkv6-23	immunoglobulin kappa variable 6-23 [Source:MGI Symbol;Acc:MGI:3711980]	6:70260409-70260955	2	2	0	0	1	0	20	17	58	14	48	22	7	0	0	0	0	3	0.334514	0.314648	0	0	0.153434	0	3.13229	2.712	9.17186	2.08819	7.58944	3.68821	1.09273	0	0	0	0	0.460426	0.133766	4.73033	0.25886	5.14416	3.8859e-11	5.14126e-09	4.1917	4.52894e-05	0.000589285	UP
ENSMUSG00000021866	Anxa11	annexin A11 [Source:MGI Symbol;Acc:MGI:108481]	14:25842156-25886804	92	61	295	184	97	101	250	836	772	998	1037	1174	131	25	50	59	34	40	1.123	0.700294	3.34366	2.19143	1.08599	1.17856	2.85693	9.73161	8.90787	10.8615	11.964	14.3609	1.49227	0.255618	0.508124	0.694781	0.319384	0.44797	1.60382	9.78047	0.619692	2.60839	4.16856e-11	5.46464e-09	3.98028	6.3962e-09	3.94087e-07	UP
ENSMUSG00000098009	Gm5597	predicted gene 5597 [Source:MGI Symbol;Acc:MGI:3779502]	7:76244746-76245938	1	3	10	8	5	3	12	61	75	65	104	74	4	1	5	0	3	3	0.0517667	0.145983	0.480453	0.403876	0.237289	0.148387	0.581298	3.01	3.66836	2.99863	5.08603	3.83704	0.193155	0.0433438	0.215384	0	0.119459	0.142412	0.244626	3.19689	0.118959	3.70802	4.38388e-11	5.72067e-09	4.74814	2.15242e-05	0.000323403	UP
ENSMUSG00000047881	Rell1	RELT-like 1 [Source:MGI Symbol;Acc:MGI:2140767]	5:63908897-63968897	66	70	116	110	60	59	311	276	308	288	414	292	113	20	33	33	38	41	0.611347	0.609832	0.997739	0.994164	0.509759	0.522443	2.69696	2.43807	2.6969	2.37854	3.62455	2.71054	0.976811	0.155181	0.254492	0.294895	0.270881	0.348442	0.707547	2.75759	0.38345	1.96251	4.50584e-11	5.80036e-09	2.8463	0.000540301	0.00444962	UP
ENSMUSG00000035164	Zc3h12c	zinc finger CCCH type containing 12C [Source:MGI Symbol;Acc:MGI:3026959]	9:52111344-52168572	140	101	233	265	157	179	344	732	1465	898	1424	839	178	29	50	33	50	41	0.74097	0.502753	1.14509	1.36847	0.762146	0.905663	1.70451	3.69464	7.32953	4.23759	7.12343	4.44999	0.879181	0.128568	0.220319	0.168497	0.203652	0.199093	0.904182	4.75662	0.299885	2.39525	4.67671e-11	5.99332e-09	3.98745	1.04777e-10	1.2191e-08	UP
ENSMUSG00000067869	Tcea1-ps1	transcription elongation factor A (SII) 1, pseudogene 1 [Source:MGI Symbol;Acc:MGI:1861432]	15:90882615-90883518	21	22	64	36	22	38	66	240	220	258	262	282	15	15	19	13	20	5	1.43393	1.41285	4.05788	2.39852	1.37785	2.48051	4.21912	15.6284	14.2005	15.7074	16.9091	19.2969	0.955847	0.857957	1.08014	0.856362	1.05097	0.313232	2.19359	14.3269	0.852418	2.70736	4.70438e-11	6.00186e-09	4.07102	0.000649812	0.00515983	UP
ENSMUSG00000020823	Sec14l1	SEC14-like lipid binding 1 [Source:MGI Symbol;Acc:MGI:1921386]	11:117115168-117159268	590	708	871	876	841	642	2524	2424	2870	2294	2660	3088	1116	227	349	255	290	333	4.05245	4.57365	5.55515	5.87071	5.2982	4.21545	16.2302	15.8778	18.6344	14.0485	17.2686	21.2555	7.15347	1.30604	1.99574	1.68971	1.53289	2.09851	4.9276	17.2192	2.62939	1.80506	4.80402e-11	6.10174e-09	2.71121	0.00208402	0.0132013	UP
ENSMUSG00000028211	Trp53inp1	transformation related protein 53 inducible nuclear protein 1 [Source:MGI Symbol;Acc:MGI:1926609]	4:11156431-11174379	193	257	604	555	244	392	1407	1497	2589	1207	2740	1517	1050	111	180	184	195	185	1.65626	2.07428	4.81303	4.64712	1.92055	3.21588	11.3041	12.2513	21.0025	9.23528	22.2244	13.0462	8.40904	0.797914	1.28604	1.52334	1.28782	1.45661	3.05452	14.844	2.46013	2.28086	5.07356e-11	6.38733e-09	2.59307	0.00321725	0.0186087	UP
ENSMUSG00000025059	Gk	glycerol kinase [Source:MGI Symbol;Acc:MGI:106594]	X:85701937-85776819	817	615	2176	1551	862	1072	1004	12328	11912	16267	10528	12369	1226	611	329	342	299	201	5.56027	3.93651	13.7513	10.2993	5.38081	6.97446	6.39701	80.0124	76.6349	98.7081	67.7217	84.3597	7.78665	3.48319	1.86416	2.24547	1.566	1.25508	7.65044	68.9723	3.03343	3.1724	5.15424e-11	6.46044e-09	4.507	1.72685e-06	4.08596e-05	UP
ENSMUSG00000059195	Gm12715	predicted gene 12715 [Source:MGI Symbol;Acc:MGI:3650759]	4:103563402-103564529	343	391	1167	615	273	753	1375	3633	2869	5027	3871	4705	537	292	268	288	196	176	18.77	20.1239	59.2999	32.8373	13.7025	39.3921	70.444	189.596	148.413	245.275	200.218	258.023	27.4241	13.385	12.2101	15.2045	8.25421	8.8366	30.6876	185.328	14.2191	2.59435	5.78473e-11	7.21903e-09	3.70418	6.2738e-05	0.000767382	UP
ENSMUSG00000033400	Agl	amylo-1,6-glucosidase, 4-alpha-glucanotransferase [Source:MGI Symbol;Acc:MGI:1924809]	3:116739999-116808166	111	113	264	174	286	147	465	816	904	1134	952	894	172	65	76	84	105	73	0.344985	0.330311	0.761896	0.527652	0.815289	0.436757	1.35301	2.41858	2.65593	3.14242	2.79656	2.78448	0.498879	0.169221	0.196655	0.251865	0.251141	0.208164	0.536148	2.52517	0.262654	2.23567	5.95282e-11	7.36448e-09	3.26514	0.000251561	0.00238813	UP
ENSMUSG00000043760	Pkhd1	polycystic kidney and hepatic disease 1 [Source:MGI Symbol;Acc:MGI:2155808]	1:20057779-20618064	531	514	958	935	652	575	1297	2520	3216	3021	3478	3241	647	44	154	118	171	318	2.25352	2.0516	3.77524	3.87168	2.53794	2.3328	5.1532	10.199	12.9018	11.4311	13.951	13.7839	2.56247	0.156417	0.544127	0.483122	0.558484	1.23821	2.8038	11.2367	0.923805	2.00276	5.94743e-11	7.36448e-09	3.60448	2.53957e-09	1.77878e-07	UP
ENSMUSG00000038024	Dennd4c	DENN/MADD domain containing 4C [Source:MGI Symbol;Acc:MGI:1914769]	4:86748555-86850603	120	123	184	206	196	214	354	865	788	850	930	815	190	25	70	47	42	63	0.776287	0.748357	1.10528	1.30026	1.16296	1.32342	2.14394	5.33641	4.81877	4.90267	5.68633	5.28355	1.14705	0.135471	0.37701	0.293324	0.209092	0.373925	1.06943	4.69528	0.422645	2.13437	6.00857e-11	7.38826e-09	3.47369	2.11943e-08	1.04148e-06	UP
ENSMUSG00000058325	Dock1	dedicator of cytokinesis 1 [Source:MGI Symbol;Acc:MGI:2429765]	7:134670654-135173639	176	184	319	235	138	191	352	928	989	1102	1321	1128	203	25	60	53	49	54	1.06962	1.05171	1.80018	1.39349	0.769241	1.10966	2.00276	5.37842	5.68172	5.9713	7.58798	6.86991	1.15132	0.127268	0.303584	0.310741	0.22917	0.3011	1.19898	5.58202	0.403864	2.21897	6.06978e-11	7.41292e-09	3.78884	1.81626e-10	1.95534e-08	UP
ENSMUSG00000030451	Herc2	HECT and RLD domain containing E3 ubiquitin protein ligase 2 [Source:MGI Symbol;Acc:MGI:103234]	7:56050196-56231800	172	141	483	435	196	156	645	1122	1364	1308	1325	1404	385	67	123	61	79	68	0.57869	0.446167	1.50895	1.42799	0.604839	0.501744	2.03163	3.59998	4.33809	3.9237	4.21347	4.7338	1.20882	0.188822	0.344535	0.197994	0.204546	0.209906	0.84473	3.80678	0.392438	2.17201	6.1324e-11	7.45752e-09	3.27803	1.97092e-06	4.55253e-05	UP
ENSMUSG00000040785	Ttc3	tetratricopeptide repeat domain 3 [Source:MGI Symbol;Acc:MGI:1276539]	16:94370618-94469343	123	129	339	343	140	197	767	1010	939	639	893	887	258	33	82	67	76	115	0.27713	0.273358	0.709232	0.754036	0.289317	0.424313	1.61787	2.17015	1.99992	1.28366	1.90168	2.00276	0.54248	0.062281	0.153817	0.145633	0.131777	0.237726	0.454564	1.82934	0.212286	2.00877	6.30246e-11	7.6114e-09	3.10724	8.65046e-07	2.31522e-05	UP
ENSMUSG00000109254	Gm44588	predicted gene 44588 [Source:MGI Symbol;Acc:MGI:5753164]	7:119462821-119472478	360	389	303	308	320	600	1194	2348	2291	1481	2298	2024	187	46	52	28	53	44	40.7743	41.4379	31.8669	34.0374	33.243	64.9648	126.607	253.614	245.289	149.559	246.004	229.732	19.7657	4.3642	4.90345	3.05951	4.61965	4.57232	41.054	208.468	6.88081	2.34423	6.42905e-11	7.71972e-09	4.9211	2.28007e-24	2.13999e-20	UP
ENSMUSG00000023845	Lnpep	leucyl/cystinyl aminopeptidase [Source:MGI Symbol;Acc:MGI:2387123]	17:17521410-17625050	468	366	894	748	486	583	1220	2253	2733	2485	2552	2381	590	33	77	115	103	162	1.74112	1.28064	3.08839	2.71521	1.65838	2.07345	4.24924	7.99345	9.61147	8.2429	8.97369	8.87704	2.04843	0.10284	0.238499	0.41275	0.294895	0.552966	2.09287	7.9913	0.608396	1.93295	6.54068e-11	7.8209e-09	3.71535	8.1914e-13	1.85654e-10	UP
ENSMUSG00000022055	Nefl	neurofilament, light polypeptide [Source:MGI Symbol;Acc:MGI:97313]	14:68083863-68089095	8	7	0	7	3	4	29	51	36	61	67	60	18	0	1	0	0	0	0.146101	0.120227	0	0.124736	0.050252	0.0698397	0.495823	0.888219	0.62149	0.993259	1.15652	1.09812	0.306767	0	0.0152061	0	0	0	0.0851927	0.87557	0.0536621	3.36142	7.09097e-11	8.40854e-09	4.02825	1.56902e-06	3.7631e-05	UP
ENSMUSG00000028517	Plpp3	phospholipid phosphatase 3 [Source:MGI Symbol;Acc:MGI:1915166]	4:105157347-105232764	389	348	598	706	318	455	1585	1625	1714	1532	1740	1454	577	89	154	113	122	161	7.60117	6.39549	10.8504	13.4604	5.69934	8.49935	28.9955	30.2814	31.66	26.6908	32.1358	28.4723	10.5219	1.45675	2.50533	2.13018	1.83459	2.88641	8.75101	29.7059	3.55586	1.76323	7.78587e-11	9.15657e-09	3.06248	1.84808e-07	6.25437e-06	UP
ENSMUSG00000022383	Ppara	peroxisome proliferator activated receptor alpha [Source:MGI Symbol;Acc:MGI:104740]	15:85734983-85802819	67	101	245	204	99	150	116	1288	1532	2036	1770	1703	104	55	49	58	53	41	0.683147	0.968551	2.31962	2.0295	0.925852	1.46208	1.1073	12.5241	14.7661	18.5092	17.0577	17.4012	0.989599	0.469747	0.415955	0.570525	0.415875	0.383551	1.39812	13.5609	0.540875	3.27789	1.02955e-10	1.17337e-08	4.64802	2.54673e-07	8.214e-06	UP
ENSMUSG00000022517	Mgrn1	mahogunin, ring finger 1 [Source:MGI Symbol;Acc:MGI:2447670]	16:4886249-4938296	195	206	522	419	259	300	568	1354	1361	1858	1787	1895	428	115	115	102	209	80	1.40553	1.39648	3.49371	2.94672	1.71226	2.06713	3.83285	9.30708	9.27322	11.9405	12.1741	13.688	2.87895	0.694328	0.690105	0.709269	1.15931	0.529048	2.1703	10.036	1.11017	2.20921	1.02952e-10	1.17337e-08	3.17633	0.0010616	0.00766648	UP
ENSMUSG00000025262	Fam120c	family with sequence similarity 120, member C [Source:MGI Symbol;Acc:MGI:2387687]	X:151344175-151471842	23	17	60	28	20	20	50	232	167	286	219	281	31	3	17	5	14	20	0.235832	0.163946	0.571276	0.280138	0.188097	0.19605	0.479989	2.26862	1.61871	2.6147	2.12245	2.88747	0.296648	0.0257669	0.145127	0.0494597	0.110473	0.188157	0.272557	1.99866	0.135939	2.8744	1.03377e-10	1.17337e-08	3.878	1.24366e-05	0.000205866	UP
ENSMUSG00000029633	Gm5578	predicted pseudogene 5578 [Source:MGI Symbol;Acc:MGI:3645010]	6:112605544-112606779	15	14	24	12	17	17	28	165	130	133	165	181	35	6	9	12	9	7	0.749099	0.657602	1.11294	0.584778	0.778716	0.811647	1.30917	7.85847	6.13729	5.92225	7.78856	9.05874	1.63121	0.250997	0.37421	0.57816	0.345897	0.320758	0.782464	6.34575	0.583539	3.01969	1.03809e-10	1.17337e-08	3.44289	0.000503874	0.00420373	UP
ENSMUSG00000061950	Ppp4r1	protein phosphatase 4, regulatory subunit 1 [Source:MGI Symbol;Acc:MGI:1917601]	17:65782573-65841926	152	181	287	275	205	245	396	1022	1074	1051	1110	1055	289	74	103	95	110	131	0.948219	1.06196	1.66249	1.67385	1.17297	1.46108	2.31276	6.08005	6.33341	5.84574	6.5448	6.59545	1.68248	0.386687	0.534952	0.571736	0.528088	0.749787	1.33009	5.6187	0.742288	2.07871	1.03878e-10	1.17337e-08	2.92018	0.00212106	0.0133877	UP
ENSMUSG00000027475	Kif3b	kinesin family member 3B [Source:MGI Symbol;Acc:MGI:107688]	2:153291413-153333390	87	66	190	183	65	111	178	662	730	794	815	868	129	29	50	54	65	65	0.953023	0.679973	1.93264	1.95596	0.653083	1.1624	1.82547	6.91569	7.55924	7.75496	8.43826	9.52871	1.31876	0.266103	0.456005	0.570672	0.54796	0.653284	1.22285	7.00372	0.635463	2.51788	1.11842e-10	1.24367e-08	3.46224	2.75624e-05	0.000396766	UP
ENSMUSG00000006403	Adamts4	a disintegrin-like and metallopeptidase (reprolysin type) with thrombospondin type 1 motif, 4 [Source:MGI Symbol;Acc:MGI:1339949]	1:171250421-171260637	0	3	2	2	3	5	30	51	31	14	64	46	12	16	45	23	18	7	0	0.0215916	0.0142101	0.0149308	0.0210577	0.0365758	0.214942	0.372202	0.224264	0.0955298	0.462927	0.352783	0.0857055	0.102567	0.286714	0.169807	0.10601	0.0491516	0.018061	0.287108	0.133326	3.99064	1.21047e-10	1.33563e-08	1.10664	0.00609479	0.031072	UP
ENSMUSG00000023236	Scg5	secretogranin V [Source:MGI Symbol;Acc:MGI:98289]	2:113776362-113829121	53	52	98	83	54	61	373	380	442	160	373	224	70	7	30	19	14	45	1.81653	1.67624	3.11893	2.77567	1.69757	1.99868	11.9687	12.4206	14.3205	4.88945	12.0832	7.6938	2.23899	0.200967	0.85605	0.628243	0.369266	1.41507	2.1806	10.5627	0.951432	2.27618	1.26418e-10	1.38953e-08	3.47273	7.71943e-06	0.000138449	UP
ENSMUSG00000034636	Zyg11b	zyg-ll family member B, cell cycle regulator [Source:MGI Symbol;Acc:MGI:2685277]	4:108229724-108301096	182	182	407	344	194	247	376	1384	1309	1563	1536	1485	277	42	83	52	83	88	1.22942	1.15628	2.55291	2.2673	1.20199	1.59503	2.37786	8.91572	8.35868	9.4137	9.80684	10.0527	1.74621	0.237652	0.466789	0.338876	0.431476	0.545399	1.66715	8.15425	0.627733	2.29016	1.34895e-10	1.47138e-08	3.69933	5.77731e-09	3.65555e-07	UP
ENSMUSG00000004383	Large1	LARGE xylosyl- and glucuronyltransferase 1 [Source:MGI Symbol;Acc:MGI:1342270]	8:72814599-73353540	54	42	88	92	41	38	149	239	262	275	319	272	11	20	20	16	15	37	0.354911	0.259617	0.537054	0.589973	0.247158	0.238754	0.916808	1.498	1.62777	1.61149	1.98162	1.79151	0.0674672	0.110107	0.109438	0.101449	0.0758686	0.223114	0.371244	1.5712	0.114574	2.08143	1.38244e-10	1.50181e-08	3.77752	0.000665201	0.00525977	UP
ENSMUSG00000047248	C2cd3	C2 calcium-dependent domain containing 3 [Source:MGI Symbol;Acc:MGI:2142166]	7:100372233-100470152	74	50	144	150	84	92	182	513	506	491	528	521	104	8	32	38	34	32	0.25791	0.163899	0.46603	0.510091	0.268525	0.306528	0.593852	1.70509	1.66708	1.52578	1.73932	1.81971	0.338266	0.0233556	0.0928541	0.12777	0.0911934	0.102326	0.32883	1.50847	0.129294	2.19767	1.38735e-10	1.50181e-08	3.54436	5.25405e-07	1.51731e-05	UP
ENSMUSG00000020256	Aldh1l2	aldehyde dehydrogenase 1 family, member L2 [Source:MGI Symbol;Acc:MGI:2444680]	10:83487450-83534140	8	2	13	23	5	15	45	127	73	69	120	111	1	0	0	5	0	17	0.0444885	0.0104599	0.0671269	0.124798	0.0255033	0.0797416	0.234282	0.673519	0.383748	0.342119	0.630739	0.618599	0.00518633	0	0	0.0268241	0	0.086737	0.0586863	0.480501	0.0197912	3.03344	1.47679e-10	1.58569e-08	4.60161	0.000456882	0.00389236	UP
ENSMUSG00000038774	Ascc3	activating signal cointegrator 1 complex subunit 3 [Source:MGI Symbol;Acc:MGI:1925237]	10:50592669-50851485	110	109	211	184	120	156	300	616	626	583	723	622	167	18	51	45	44	75	0.354074	0.329983	0.630657	0.577883	0.354282	0.480028	0.904047	1.89091	1.90477	1.67317	2.19962	2.0064	0.501651	0.0485326	0.136673	0.13974	0.108993	0.221495	0.454484	1.76315	0.192847	1.95586	1.53523e-10	1.63708e-08	3.19263	1.30464e-06	3.26823e-05	UP
ENSMUSG00000093402	Gm18588	predicted gene, 18588 [Source:MGI Symbol;Acc:MGI:5010773]	3:68902267-68902758	26	31	153	73	29	53	95	434	674	649	746	609	43	45	42	39	34	12	3.262	3.65803	17.8246	8.93625	3.33719	6.35673	11.1587	51.9274	79.9363	72.5992	88.4633	76.5701	5.03464	4.72923	4.38711	4.72048	3.28278	1.38134	7.22914	63.4425	3.92259	3.13355	1.60897e-10	1.69672e-08	4.01557	0.00138472	0.00947793	UP
ENSMUSG00000076525	Igkv1-99	immunoglobulin kappa variable 1-99 [Source:MGI Symbol;Acc:MGI:4439724]	6:68541644-68542422	0	0	0	0	0	1	32	10	11	5	29	32	0	0	0	0	1	0	0	0	0	0	0	0.0803154	2.51606	0.800865	0.873318	0.374345	2.30202	2.69315	0	0	0	0	0.064639	0	0.0133859	1.59329	0.0107732	6.89515	1.72529e-10	1.80606e-08	7.20843	2.31973e-05	0.000343772	UP
ENSMUSG00000066878	Gm10184	predicted pseudogene 10184 [Source:MGI Symbol;Acc:MGI:3704480]	17:89908462-89910449	5	3	21	10	14	4	27	98	79	83	113	108	7	1	2	11	4	5	0.155246	0.0876044	0.605468	0.302946	0.398713	0.118742	0.784858	2.90188	2.31879	2.29782	3.31629	3.36058	0.202826	0.0260106	0.0516992	0.329507	0.0955783	0.142436	0.27812	2.4967	0.141343	3.16625	1.76162e-10	1.83452e-08	4.14275	8.45451e-05	0.000981259	UP
ENSMUSG00000073096	Lrrc61	leucine rich repeat containing 61 [Source:MGI Symbol;Acc:MGI:2652848]	6:48554796-48570722	3	4	7	3	17	4	5	189	97	263	206	259	50	12	3	17	3	11	0.0263508	0.0330407	0.0570935	0.025704	0.136951	0.0335882	0.0411074	1.58308	0.805353	2.05957	1.71011	2.27968	0.409826	0.0882864	0.0219372	0.144049	0.0202781	0.0886434	0.0521214	1.41315	0.128837	4.76089	2.19683e-10	2.2342e-08	3.4553	0.00996569	0.0456267	UP
ENSMUSG00000101309	Gm29397	predicted gene 29397 [Source:MGI Symbol;Acc:MGI:5580103]	9:92976226-92976558	0	0	3	4	5	2	8	47	46	49	32	51	2	0	3	0	1	2	0	0	0.516299	0.723606	0.850109	0.354338	1.38837	8.30856	8.06067	8.09865	5.60639	9.47391	0.345996	0	0.462987	0	0.142672	0.340135	0.407392	6.82276	0.215298	4.06587	2.2366e-10	2.25671e-08	4.98595	1.8749e-05	0.000288006	UP
ENSMUSG00000021559	Dapk1	death associated protein kinase 1 [Source:MGI Symbol;Acc:MGI:1916885]	13:60601947-60763191	321	169	291	220	196	159	482	1055	1140	874	1115	950	213	70	101	48	76	231	1.44369	0.714858	1.21527	0.965407	0.808523	0.683609	2.02948	4.52493	4.84665	3.50471	4.73971	4.28173	0.893994	0.263712	0.378183	0.208266	0.263045	0.953194	0.971893	3.98787	0.493399	2.03675	2.26363e-10	2.26983e-08	3.01479	0.00285667	0.016948	UP
ENSMUSG00000028036	Ptgfr	prostaglandin F receptor [Source:MGI Symbol;Acc:MGI:97796]	3:151796502-151837630	238	213	364	274	187	204	643	963	801	828	1398	838	339	65	85	53	64	81	1.74108	1.4655	2.4726	1.95574	1.25473	1.42664	4.40374	6.71829	5.53914	5.40062	9.66623	6.14345	2.31434	0.398306	0.517694	0.374045	0.360304	0.54366	1.71938	6.31191	0.751391	1.87619	2.27403e-10	2.27228e-08	3.07044	7.30201e-06	0.000132732	UP
ENSMUSG00000026421	Csrp1	cysteine and glycine-rich protein 1 [Source:MGI Symbol;Acc:MGI:88549]	1:135720061-135752232	234	195	588	416	242	299	1231	1026	1092	1067	1507	1309	326	78	95	138	105	128	7.3846	5.78775	17.2306	12.8093	7.00476	9.02039	36.3697	30.8781	32.5764	30.0226	44.9504	41.398	9.60099	2.06191	2.49602	4.20144	2.55005	3.70616	9.87291	36.0325	4.10276	1.86775	2.82941e-10	2.78065e-08	3.13463	9.89732e-06	0.000170154	UP
ENSMUSG00000055485	Soga1	suppressor of glucose, autophagy associated 1 [Source:MGI Symbol;Acc:MGI:2444575]	2:157015799-157079254	33	33	40	31	29	26	79	159	146	152	196	175	31	12	6	26	11	23	0.226641	0.213157	0.255087	0.20773	0.182677	0.170702	0.507946	1.04137	0.947853	0.930751	1.27228	1.20444	0.198689	0.0690339	0.0343067	0.172266	0.0581385	0.144927	0.209332	0.984108	0.112894	2.23302	2.83144e-10	2.78065e-08	3.12385	0.0103884	0.0471555	UP
ENSMUSG00000031309	Rps6ka3	ribosomal protein S6 kinase polypeptide 3 [Source:MGI Symbol;Acc:MGI:104557]	X:159210307-159368244	87	77	132	107	260	121	462	798	569	772	612	1081	358	34	52	34	55	118	0.48477	0.403528	0.682972	0.581735	1.3288	0.644534	2.41007	4.24046	2.9971	3.83538	3.22314	6.03632	1.86161	0.158694	0.241233	0.18277	0.235847	0.603258	0.687723	3.79041	0.547235	2.46245	2.88483e-10	2.81374e-08	2.79212	6.34712e-05	0.000775003	UP
ENSMUSG00000099998	Gm6501	predicted gene 6501 [Source:MGI Symbol;Acc:MGI:3645570]	19:11121510-11122425	12	13	19	9	8	9	19	159	99	109	113	139	10	17	2	3	6	3	0.808704	0.823955	1.18892	0.591747	0.494474	0.57978	1.19866	10.2182	6.30653	6.5491	7.19737	9.38699	0.628913	0.959619	0.112203	0.19504	0.311167	0.185477	0.74793	6.80947	0.398737	3.18657	2.88041e-10	2.81374e-08	4.09403	0.00780775	0.0378283	UP
ENSMUSG00000117310	Ptp4a1	protein tyrosine phosphatase 4a1 [Source:MGI Symbol;Acc:MGI:1277096]	1:30940302-30949770	1	1	2	2	0	1	2	60	32	33	38	108	5	0	2	5	2	0	0.00615545	0.00578616	0.0114241	0.0120036	0	0.00588377	0.0115201	0.352043	0.186109	0.181026	0.220974	0.665886	0.0287055	0	0.010244	0.0296768	0.00946924	0	0.00687551	0.269593	0.0130159	5.29317	2.93896e-10	2.85679e-08	4.37243	0.00491713	0.0262716	UP
ENSMUSG00000114147	Gm18939	predicted gene, 18939 [Source:MGI Symbol;Acc:MGI:5011124]	12:39948444-39950632	1	8	5	8	3	3	7	66	85	106	90	117	4	4	5	2	1	3	0.034463	0.259163	0.159952	0.268875	0.0947833	0.098787	0.225717	2.16811	2.76775	3.25553	2.93019	4.0388	0.12859	0.115416	0.143389	0.0664683	0.0265121	0.0948087	0.152671	2.56435	0.095864	4.0701	3.19252e-10	3.07191e-08	4.74146	0.00011445	0.00125734	UP
ENSMUSG00000053931	Cnn3	calponin 3, acidic [Source:MGI Symbol;Acc:MGI:1919244]	3:121426497-121458207	359	212	522	494	156	579	1232	1801	1978	2010	1879	1736	268	164	133	225	114	99	3.28105	1.8223	4.42998	4.40522	1.30771	5.05872	10.5414	15.6973	17.0889	16.379	16.2314	15.9	2.28582	1.25553	1.01201	1.98385	0.801812	0.830147	3.38417	15.3063	1.36153	2.17726	3.3018e-10	3.16641e-08	3.49083	0.00045986	0.00391187	UP
ENSMUSG00000020429	Igfbp1	insulin-like growth factor binding protein 1 [Source:MGI Symbol;Acc:MGI:96436]	11:7197782-7202546	6	1	56	62	8	4	107	330	896	215	1082	880	65	0	27	16	19	22	0.242876	0.0380672	2.10482	2.44863	0.297008	0.154792	4.05472	12.7384	34.2837	7.75927	41.3948	35.6961	2.45536	0	0.909882	0.624792	0.591848	0.817031	0.881032	22.6545	0.899819	4.68446	3.43115e-10	3.27945e-08	4.65402	8.48862e-07	2.28285e-05	UP
ENSMUSG00000033721	Vav3	vav 3 oncogene [Source:MGI Symbol;Acc:MGI:1888518]	3:109340653-109685698	124	93	174	175	141	90	353	529	566	364	622	495	173	16	36	37	56	41	0.831987	0.586868	1.08406	1.14565	0.867721	0.577267	2.21737	3.38485	3.58986	2.17754	3.9445	3.32832	1.08324	0.0899242	0.201099	0.239498	0.289153	0.252393	0.848927	3.10707	0.359218	1.87184	3.4484e-10	3.28495e-08	3.11263	2.81748e-06	6.11657e-05	UP
ENSMUSG00000029722	Agfg2	ArfGAP with FG repeats 2 [Source:MGI Symbol;Acc:MGI:2443267]	5:137650463-137684726	191	194	347	394	143	117	575	968	1170	948	1293	883	159	54	47	97	100	96	1.5941	1.52282	2.68921	3.20849	1.09468	0.9335	4.49285	7.7046	9.23077	7.05447	10.1998	7.38537	1.23842	0.37752	0.326583	0.781022	0.642291	0.735116	1.84047	7.67797	0.683493	2.06065	4.16414e-10	3.87631e-08	3.48973	5.03017e-06	9.87e-05	UP
ENSMUSG00000032788	Pdxk	pyridoxal (pyridoxine, vitamin B6) kinase [Source:MGI Symbol;Acc:MGI:1351869]	10:78436744-78464975	974	700	1714	1371	745	764	1817	4848	4000	5054	4767	4809	1110	199	320	235	293	349	10.8741	7.35014	17.7687	14.9346	7.62881	8.15399	18.9915	51.6164	42.2146	50.3085	50.3023	53.8042	11.5649	1.86102	2.97438	2.5311	2.51739	3.57487	11.1184	44.5396	4.17062	2.00214	4.57666e-10	4.20552e-08	3.41675	2.99944e-08	1.40758e-06	UP
ENSMUSG00000061048	Cdh3	cadherin 3 [Source:MGI Symbol;Acc:MGI:88356]	8:106510891-106557297	33	29	62	39	38	33	263	122	242	120	258	173	56	10	15	13	9	46	0.464655	0.384029	0.810607	0.535791	0.490752	0.444181	3.46686	1.63817	3.22103	1.50649	3.43351	2.44109	0.735837	0.117942	0.175838	0.176586	0.0975203	0.594247	0.521669	2.61786	0.316328	2.32718	4.68568e-10	4.27819e-08	3.04889	0.00146416	0.00990068	UP
ENSMUSG00000031010	Usp9x	ubiquitin specific peptidase 9, X chromosome [Source:MGI Symbol;Acc:MGI:894681]	X:13071498-13173328	515	525	934	860	604	731	1078	3104	3219	3422	3416	3234	710	66	170	139	166	203	1.79269	1.71878	3.01896	2.92091	1.92842	2.43253	3.51307	10.3041	10.5922	10.6206	11.2389	11.2815	2.30645	0.192444	0.492674	0.466789	0.444687	0.648329	2.30205	9.59175	0.758562	2.05887	4.84016e-10	4.40516e-08	3.66045	1.56248e-10	1.71854e-08	UP
ENSMUSG00000033107	Rnf125	ring finger protein 125 [Source:MGI Symbol;Acc:MGI:1914914]	18:20944625-20983862	0	0	2	2	2	3	14	20	19	16	40	32	2	0	4	0	3	0	0	0	0.0497692	0.0522934	0.0491682	0.0768677	0.351311	0.51124	0.481414	0.38238	1.01336	0.859517	0.050029	0	0.0892623	0	0.0618821	0	0.0380164	0.599871	0.0335289	3.97996	4.85659e-10	4.40608e-08	4.16118	0.0106699	0.0481463	UP
ENSMUSG00000049470	Aff4	AF4/FMR2 family, member 4 [Source:MGI Symbol;Acc:MGI:2136171]	11:53350833-53421830	366	424	1057	837	421	519	1118	2465	3144	2953	3444	2637	676	101	165	177	183	163	1.40343	1.52911	3.76353	3.13152	1.48067	1.90247	4.01347	9.01398	11.3962	10.0959	12.4819	10.1332	2.41904	0.324409	0.526751	0.654771	0.540017	0.573452	2.20179	9.52244	0.83974	2.11266	4.99216e-10	4.51474e-08	3.50332	1.01835e-08	5.76938e-07	UP
ENSMUSG00000073700	Klhl21	kelch-like 21 [Source:MGI Symbol;Acc:MGI:1919288]	4:152008803-152017680	199	141	359	228	144	174	437	713	881	784	1035	915	218	17	48	55	51	74	3.08174	2.05365	5.16237	3.44507	2.04538	2.57593	6.3357	10.5299	12.897	10.8251	15.1493	14.2001	3.15054	0.220525	0.618868	0.821702	0.6078	1.05142	3.06069	11.6562	1.07848	1.92917	5.05031e-10	4.55292e-08	3.43403	1.66225e-09	1.23506e-07	UP
ENSMUSG00000111942	Gm5182	predicted gene 5182 [Source:MGI Symbol;Acc:MGI:3649174]	12:10152142-10158233	3	3	16	25	7	15	18	173	148	194	124	188	17	0	13	7	0	8	0.0303994	0.0285879	0.150546	0.247158	0.0650559	0.145294	0.170754	1.67171	1.41759	1.75265	1.18755	1.909	0.160752	0	0.109668	0.0684272	0	0.0743744	0.111174	1.35154	0.0688702	3.60372	5.27406e-10	4.72483e-08	4.29458	0.000220743	0.00214548	UP
ENSMUSG00000015202	Cnksr3	Cnksr family member 3 [Source:MGI Symbol;Acc:MGI:2674130]	10:7119063-7212237	46	52	171	141	76	101	218	496	449	504	554	509	132	23	43	50	30	80	0.726958	0.772891	2.50931	2.17414	1.10162	1.52586	3.22534	7.47516	6.70755	7.10152	8.27497	8.06107	1.94675	0.304466	0.565755	0.762298	0.364853	1.15995	1.46846	6.8076	0.850678	2.21284	5.6283e-10	5.01076e-08	3.00046	0.00029286	0.00270274	UP
ENSMUSG00000076583	Igkv8-24	immunoglobulin kappa chain variable 8-24 [Source:MGI Symbol;Acc:MGI:4947958]	6:70216858-70217421	0	0	0	0	0	2	13	19	71	15	19	9	2	0	0	0	0	3	0	0	0	0	0	0.323272	2.05816	3.06438	11.3506	2.26173	3.03703	1.52519	0.315662	0	0	0	0	0.465472	0.0538787	3.88284	0.130189	6.17125	5.85514e-10	5.14856e-08	4.89843	0.000176141	0.00178531	UP
ENSMUSG00000044708	Kcnj10	potassium inwardly-rectifying channel, subfamily J, member 10 [Source:MGI Symbol;Acc:MGI:1194504]	1:172341210-172374085	638	543	656	641	610	489	1534	2127	2009	1792	2238	2100	584	26	50	39	62	55	7.28358	5.83026	6.95409	7.14009	6.38736	5.33674	16.3953	23.157	21.6807	18.2404	24.1486	24.0254	6.22191	0.248633	0.475233	0.429531	0.544708	0.576087	6.48869	21.2746	1.41602	1.71313	5.99182e-10	5.25258e-08	3.90922	1.2021e-14	4.17871e-12	UP
ENSMUSG00000044788	Fads6	fatty acid desaturase domain family, member 6 [Source:MGI Symbol;Acc:MGI:3039592]	11:115279622-115297663	115	103	133	85	115	59	202	581	441	588	523	528	92	8	16	18	21	25	1.03767	0.874099	1.11435	0.748344	0.951759	0.508926	1.70641	4.99952	3.76157	4.73054	4.46037	4.77443	0.774701	0.0604665	0.120197	0.15669	0.145825	0.206968	0.872525	4.07214	0.244141	2.22252	6.50587e-10	5.63409e-08	4.06	1.22042e-14	4.19066e-12	UP
ENSMUSG00000061724	Gm2423	predicted gene 2423 [Source:MGI Symbol;Acc:MGI:3805957]	13:13232161-13232893	77	53	200	149	82	68	271	465	377	460	486	516	104	29	18	41	23	26	6.48435	4.19777	15.6393	12.2429	6.33372	5.47427	21.3657	37.344	30.0115	34.5388	38.6831	43.5465	8.1733	2.04569	1.262	3.33095	1.49058	2.00887	8.39538	34.2483	3.0519	2.02836	6.79155e-10	5.84605e-08	3.48825	4.94042e-07	1.44302e-05	UP
ENSMUSG00000042684	Npl	N-acetylneuraminate pyruvate lyase [Source:MGI Symbol;Acc:MGI:1921341]	1:153503015-153550045	209	247	590	530	286	374	912	1942	1410	1128	1738	1706	505	80	122	103	86	104	4.26484	4.74042	11.1794	10.5524	5.35288	7.29574	17.4229	37.7916	27.1984	20.5228	33.5207	34.8868	9.61686	1.36744	2.07266	2.02769	1.35052	1.94711	7.23095	28.5572	3.06371	1.9816	7.29549e-10	6.26097e-08	3.2205	3.53248e-07	1.0861e-05	UP
ENSMUSG00000021365	Nedd9	neural precursor cell expressed, developmentally down-regulated gene 9 [Source:MGI Symbol;Acc:MGI:97302]	13:41309581-41487362	164	146	490	466	162	238	709	1430	1160	1042	1483	1248	398	104	98	130	98	126	1.06093	0.888293	2.9434	2.94136	0.961223	1.47184	4.29395	8.82202	7.09362	6.01009	9.06757	8.09065	2.40276	0.563556	0.527813	0.81132	0.487883	0.747849	1.71117	7.22965	0.923531	2.07894	7.6153e-10	6.45786e-08	2.96869	0.000278667	0.00259471	UP
ENSMUSG00000019841	Rev3l	REV3 like, DNA directed polymerase zeta catalytic subunit [Source:MGI Symbol;Acc:MGI:1337131]	10:39732118-39875211	59	79	218	234	87	139	298	694	912	622	800	685	170	40	57	86	38	69	0.194268	0.244647	0.666526	0.75177	0.262746	0.43753	0.918618	2.17921	2.83865	1.82604	2.4897	2.2603	0.522378	0.110325	0.156256	0.273184	0.0962901	0.208448	0.426248	2.08542	0.227814	2.29057	7.81071e-10	6.5845e-08	3.19441	0.000150649	0.00157657	UP
ENSMUSG00000030275	Etnk1	ethanolamine kinase 1 [Source:MGI Symbol;Acc:MGI:1922570]	6:143167221-143232307	1126	984	1641	1508	1356	1118	2409	6200	5377	4302	5980	4569	1192	226	461	369	339	517	4.6079	3.78724	6.23569	6.02124	5.08968	4.3737	9.22935	24.1962	20.8005	15.6966	23.1299	18.7375	4.55226	0.774704	1.57064	1.45679	1.06761	1.94114	5.01924	18.6317	1.89386	1.89222	7.87829e-10	6.6197e-08	3.29836	1.56393e-06	3.75771e-05	UP
ENSMUSG00000062098	Btbd3	BTB (POZ) domain containing 3 [Source:MGI Symbol;Acc:MGI:2385155]	2:138256565-138589292	82	81	144	176	102	110	278	375	466	421	506	455	137	9	44	32	33	79	0.810384	0.752881	1.32146	1.69712	0.924585	1.03924	2.57213	3.53428	4.35345	3.70965	4.72647	4.50626	1.26353	0.0745053	0.36203	0.305097	0.250982	0.71632	1.09095	3.90037	0.49541	1.83803	8.16015e-10	6.79886e-08	2.97692	0.000167419	0.00171794	UP
ENSMUSG00000057156	Homez	homeodomain leucine zipper-encoding gene [Source:MGI Symbol;Acc:MGI:2678023]	14:54852736-54870961	15	34	84	76	13	30	137	265	323	261	292	290	74	12	27	28	23	19	0.081411	0.173561	0.423351	0.402478	0.0647168	0.155655	0.696138	1.37165	1.65721	1.26304	1.49795	1.57736	0.374823	0.054557	0.122006	0.146613	0.0960689	0.094614	0.216862	1.34389	0.148114	2.63157	8.41784e-10	6.99317e-08	3.18164	0.000148411	0.00155525	UP
ENSMUSG00000075470	Alg10b	asparagine-linked glycosylation 10B (alpha-1,2-glucosyltransferase) [Source:MGI Symbol;Acc:MGI:2146159]	15:90224311-90233471	275	224	537	393	230	220	558	1403	1215	1409	1408	1337	371	49	60	47	63	60	1.3156	1.00786	2.38548	1.83444	1.00922	1.00613	2.49916	6.40087	5.49459	6.00998	6.3665	6.40986	1.65634	0.196358	0.238976	0.216919	0.231942	0.263357	1.42646	5.53016	0.467316	1.95489	8.53049e-10	7.04579e-08	3.56485	8.19447e-11	9.6946e-09	UP
ENSMUSG00000082361	Btc	betacellulin, epidermal growth factor family member [Source:MGI Symbol;Acc:MGI:99439]	5:91357261-91402994	43	37	43	26	28	48	112	161	211	174	215	216	39	8	6	4	12	16	0.349711	0.283012	0.324723	0.206312	0.208865	0.373187	0.852761	1.2487	1.62215	1.26171	1.65267	1.76043	0.295996	0.0544995	0.0406257	0.0313837	0.0751046	0.119387	0.290968	1.39974	0.102833	2.26622	8.51153e-10	7.04579e-08	3.76678	7.18133e-09	4.33916e-07	UP
ENSMUSG00000041293	Adgrf1	adhesion G protein-coupled receptor F1 [Source:MGI Symbol;Acc:MGI:1924846]	17:43270329-43324737	3	0	1	2	9	3	28	59	44	19	49	47	2	0	1	3	0	4	0.0480647	0	0.0148739	0.0312566	0.132249	0.0459451	0.419969	0.901417	0.66635	0.271395	0.741972	0.754575	0.0299031	0	0.0133393	0.0463682	0	0.058793	0.0453982	0.625946	0.024734	3.78533	9.09684e-10	7.44898e-08	4.66147	1.88519e-05	0.000289114	UP
ENSMUSG00000024747	Aldh1a7	aldehyde dehydrogenase family 1, subfamily A7 [Source:MGI Symbol;Acc:MGI:1347050]	19:20692953-20727562	310	80	243	196	109	90	850	1026	1083	458	1183	787	259	34	36	24	30	30	9.26216	2.24804	6.7417	5.71382	2.98707	2.5706	23.776	29.234	30.5878	12.2008	33.4075	23.5642	7.22167	0.850925	0.895503	0.691778	0.689795	0.822377	4.92056	25.4617	1.86201	2.37143	9.2812e-10	7.57823e-08	3.7734	2.53825e-11	3.52066e-09	UP
ENSMUSG00000043940	Wdfy3	WD repeat and FYVE domain containing 3 [Source:MGI Symbol;Acc:MGI:1096875]	5:101832956-102069921	761	685	1586	1565	901	876	2041	3973	4600	4059	4516	4054	1190	99	249	290	269	400	2.55868	2.16614	4.95161	5.13413	2.77858	2.81565	6.42457	12.7392	14.6204	12.1681	14.3514	13.6597	3.73392	0.278824	0.697018	0.94067	0.696037	1.23394	3.4008	12.3272	1.2634	1.8579	1.04779e-09	8.50676e-08	3.28646	2.90342e-08	1.37278e-06	UP
ENSMUSG00000024122	Pdpk1	3-phosphoinositide dependent protein kinase 1 [Source:MGI Symbol;Acc:MGI:1338068]	17:24073680-24150924	157	185	501	428	215	308	488	1508	1498	1650	1732	1515	302	50	112	102	74	113	0.600896	0.665939	1.78053	1.59832	0.754756	1.12692	1.7486	5.50418	5.41977	5.63062	6.26551	5.81085	1.07868	0.1603	0.356887	0.376623	0.217961	0.396809	1.08789	5.06326	0.431211	2.21853	1.09978e-09	8.89346e-08	3.5536	1.28535e-07	4.71246e-06	UP
ENSMUSG00000038600	Atp6v0a4	ATPase, H+ transporting, lysosomal V0 subunit A4 [Source:MGI Symbol;Acc:MGI:2153480]	6:38048483-38124586	779	606	2052	1702	1369	818	1855	6430	5933	6765	7301	7286	1365	292	280	339	405	275	7.91799	5.79313	19.3672	16.8794	12.7629	7.94829	17.6519	62.3275	57.006	61.308	70.1404	74.2153	12.9478	2.48613	2.36945	3.32418	3.16797	2.56455	11.7781	57.1082	4.47668	2.27759	1.21547e-09	9.62211e-08	3.6732	5.05205e-08	2.15531e-06	UP
ENSMUSG00000038844	Kif16b	kinesin family member 16B [Source:MGI Symbol;Acc:MGI:1098240]	2:142617474-142901531	260	186	344	281	231	353	500	1175	1225	1109	1425	1222	341	86	124	103	124	86	1.40808	0.947387	1.72991	1.48484	1.14745	1.82755	2.53508	6.0685	6.27128	5.35495	7.29416	6.63209	1.72343	0.390134	0.559097	0.538143	0.516799	0.42732	1.4242	5.69268	0.692486	1.99896	1.34642e-09	1.06e-07	3.03925	0.000966189	0.007118	UP
ENSMUSG00000028581	Laptm5	lysosomal-associated protein transmembrane 5 [Source:MGI Symbol;Acc:MGI:108046]	4:130913125-130936141	127	99	137	153	93	131	396	401	426	320	528	578	231	27	23	46	47	58	1.4189	1.04027	1.42129	1.66787	0.953014	1.39914	4.14203	4.27252	4.49911	3.18766	5.57558	6.47147	2.40851	0.252682	0.213939	0.495807	0.404105	0.594534	1.31675	4.6914	0.728263	1.83304	1.4543e-09	1.13245e-07	2.68749	0.000424203	0.00365269	UP
ENSMUSG00000111686	Rab7-ps1	RAB7, member RAS oncogene family, pseudogene 1 [Source:MGI Symbol;Acc:MGI:1276565]	9:54824661-54825282	56	42	197	134	52	101	188	510	539	642	648	584	105	29	32	41	42	25	5.55748	3.92014	18.1538	12.9752	4.73327	9.58199	17.467	48.2671	50.5647	56.8064	60.7818	58.0805	9.72444	2.41075	2.64395	3.92538	3.20765	2.27632	9.15366	48.6613	4.03142	2.41035	1.46848e-09	1.13729e-07	3.59342	2.75071e-06	6.01333e-05	UP
ENSMUSG00000027315	Spint1	serine protease inhibitor, Kunitz type 1 [Source:MGI Symbol;Acc:MGI:1338033]	2:119237362-119249527	238	265	505	481	269	334	890	1193	1051	1192	1613	1165	362	19	64	44	53	96	2.84879	2.98327	5.61289	5.61758	2.95326	3.82184	9.9734	13.6181	11.892	12.7213	18.2485	13.9745	4.0437	0.190502	0.637789	0.508094	0.488212	1.05428	3.97294	13.4046	1.15376	1.75445	1.55748e-09	1.1965e-07	3.53831	6.12964e-12	1.03971e-09	UP
ENSMUSG00000062209	Erbb4	erb-b2 receptor tyrosine kinase 4 [Source:MGI Symbol;Acc:MGI:104771]	1:68032186-69108059	102	74	54	68	90	96	236	456	416	272	489	469	53	9	8	8	11	12	0.493901	0.337004	0.242794	0.32127	0.399714	0.444376	1.06985	2.10569	1.90414	1.1743	2.23798	2.27582	0.239498	0.0365046	0.0322503	0.0373709	0.0409906	0.0533118	0.373177	1.79463	0.0733211	2.26576	1.57803e-09	1.20903e-07	4.61331	5.47297e-20	4.8157e-17	UP
ENSMUSG00000068587	Mgam	maltase-glucoamylase [Source:MGI Symbol;Acc:MGI:1203495]	6:40628831-40769123	168	119	473	332	269	242	328	1650	1419	2492	1637	2081	434	25	64	41	83	28	0.795754	0.530127	2.08038	1.53437	1.16866	1.09579	1.4545	7.45323	6.35361	10.5242	7.3287	9.87799	1.91843	0.0991914	0.252385	0.187353	0.302549	0.121683	1.20085	7.16538	0.480265	2.57699	1.5986e-09	1.21826e-07	3.89914	5.15767e-08	2.19373e-06	UP
ENSMUSG00000054659	Pm20d2	peptidase M20 domain containing 2 [Source:MGI Symbol;Acc:MGI:2685270]	4:33174230-33189737	1	2	4	4	0	3	6	64	19	59	46	50	3	1	2	0	3	3	0.0247824	0.0465911	0.0919891	0.0966937	0	0.0710378	0.139143	1.51183	0.444903	1.30302	1.07695	1.24117	0.0693359	0.0207501	0.0412432	0	0.0571888	0.068177	0.0551824	0.952836	0.0427825	4.10995	1.63499e-09	1.24268e-07	4.47714	0.0007162	0.00558307	UP
ENSMUSG00000080968	Atf1-ps	activating transcription factor 1, pseudogene [Source:MGI Symbol;Acc:MGI:3037720]	X:53883611-53884420	3	1	12	5	7	7	19	42	61	56	59	50	2	1	6	1	0	3	0.228634	0.0716698	0.849135	0.371823	0.489285	0.509981	1.35552	3.05238	4.3943	3.80503	4.24974	3.8185	0.142243	0.0638384	0.380678	0.0735129	0	0.20975	0.420088	3.44591	0.145004	3.03612	1.71157e-09	1.28719e-07	4.57073	0.000127384	0.00137371	UP
ENSMUSG00000033420	Antxr1	anthrax toxin receptor 1 [Source:MGI Symbol;Acc:MGI:1916788]	6:87133853-87335821	34	13	58	52	34	54	166	237	190	118	292	247	58	7	16	33	8	40	0.148205	0.0532973	0.234762	0.221164	0.135936	0.225022	0.677428	0.985207	0.782907	0.45861	1.20303	1.07897	0.235939	0.0255591	0.0580658	0.138774	0.0268367	0.159974	0.169731	0.86436	0.107525	2.34838	1.75324e-09	1.31225e-07	3.00696	0.00513934	0.0271794	UP
ENSMUSG00000105987	AI506816	expressed sequence AI506816 [Source:MGI Symbol;Acc:MGI:2140929]	5:23698296-23712667	32	41	96	83	40	48	213	201	264	168	353	269	46	17	24	16	16	26	0.395532	0.476627	1.10184	1.001	0.453482	0.567179	2.46479	2.3693	3.08464	1.85146	4.12397	3.33205	0.530618	0.176014	0.246976	0.190791	0.152196	0.294854	0.665942	2.87104	0.265241	2.1081	1.75867e-09	1.31225e-07	3.43619	2.72481e-05	0.000394257	UP
ENSMUSG00000049866	Arl4c	ADP-ribosylation factor-like 4C [Source:MGI Symbol;Acc:MGI:2445172]	1:88673125-88702221	100	63	159	130	73	131	546	418	348	294	497	485	140	14	40	35	33	84	0.763868	0.452604	1.12778	0.968905	0.511454	0.956597	3.90462	3.04497	2.51283	2.00233	3.58823	3.71265	0.998002	0.0895785	0.254383	0.257923	0.19399	0.588702	0.796868	3.1276	0.397096	1.97265	1.87858e-09	1.38425e-07	2.9775	0.000105994	0.00118431	UP
ENSMUSG00000106120	Gm42697	predicted gene 42697 [Source:MGI Symbol;Acc:MGI:5662834]	3:129728845-129740188	11	2	12	12	32	12	35	120	146	163	149	195	14	0	0	0	8	6	0.165937	0.0283737	0.168084	0.176634	0.442755	0.173046	0.494287	1.72632	2.08194	2.19232	2.12441	2.94787	0.197096	0	0	0	0.0928724	0.0830387	0.192472	1.92786	0.0621679	3.32428	1.99353e-09	1.44231e-07	4.95468	5.33291e-08	2.24453e-06	UP
ENSMUSG00000021340	Gpld1	glycosylphosphatidylinositol specific phospholipase D1 [Source:MGI Symbol;Acc:MGI:106604]	13:24943152-24992501	6	9	11	15	9	6	36	62	40	85	48	65	6	0	4	0	2	0	0.0639811	0.0902527	0.108912	0.15606	0.0880213	0.0611595	0.359383	0.630455	0.403186	0.808109	0.483763	0.694575	0.0597081	0	0.0355106	0	0.0164113	0	0.0947311	0.563245	0.018605	2.57185	2.1278e-09	1.52784e-07	4.92	1.56743e-07	5.4825e-06	UP
ENSMUSG00000027171	Prrg4	proline rich Gla (G-carboxyglutamic acid) 4 (transmembrane) [Source:MGI Symbol;Acc:MGI:2442211]	2:104830741-104849876	9	7	33	12	9	17	33	87	129	117	226	114	13	5	2	14	15	5	0.162927	0.119169	0.554683	0.21196	0.14943	0.294192	0.55925	1.50188	2.20741	1.88835	3.86674	2.06805	0.21961	0.0758166	0.0301402	0.244492	0.208961	0.0830387	0.248727	2.01528	0.143676	3.01835	2.19909e-09	1.57114e-07	3.81008	0.00290862	0.0171616	UP
ENSMUSG00000030306	Tmtc1	transmembrane and tetratricopeptide repeat containing 1 [Source:MGI Symbol;Acc:MGI:3039590]	6:148232430-148444389	113	120	267	232	126	127	513	461	556	536	725	569	215	29	38	29	51	70	0.797538	0.796555	1.74982	1.59764	0.815661	0.856872	3.38967	3.10286	3.70949	3.37293	4.83635	4.02449	1.41611	0.171448	0.223289	0.197459	0.277005	0.453283	1.10235	3.7393	0.456432	1.76219	2.57117e-09	1.79655e-07	3.03429	2.03042e-07	6.74179e-06	UP
ENSMUSG00000032826	Ank2	ankyrin 2, brain [Source:MGI Symbol;Acc:MGI:88025]	3:126921612-127499350	38	58	38	52	32	56	147	217	302	197	240	188	59	5	23	32	28	30	0.0465052	0.0667584	0.0431829	0.062093	0.0359197	0.0655155	0.168423	0.253259	0.349374	0.214958	0.277609	0.230568	0.0673839	0.00512569	0.0234345	0.037781	0.0263707	0.0336849	0.0533291	0.249032	0.0322968	2.22334	2.61327e-09	1.80964e-07	2.94687	0.00826033	0.0395487	UP
ENSMUSG00000020154	Ptprb	protein tyrosine phosphatase, receptor type, B [Source:MGI Symbol;Acc:MGI:97809]	10:116275523-116389535	108	322	222	94	418	349	1528	1426	1975	1616	1981	1572	143	115	147	175	136	45	0.468327	1.31323	0.893901	0.397714	1.66252	1.44674	6.20321	5.89704	8.09578	6.24793	8.11926	6.83129	0.578689	0.417718	0.530705	0.732097	0.453847	0.179034	1.03041	6.89909	0.482015	2.74319	2.69495e-09	1.84692e-07	3.83925	0.000352518	0.00314707	UP
ENSMUSG00000041915	Ammecr1l	AMME chromosomal region gene 1-like [Source:MGI Symbol;Acc:MGI:2442711]	18:31759826-31782743	133	84	254	235	174	157	221	899	882	1024	890	1041	194	24	82	55	68	75	0.989608	0.587832	1.75492	1.70608	1.18749	1.11675	1.53948	6.37915	6.20367	6.79335	6.25908	7.76229	1.3471	0.149585	0.507971	0.394805	0.389376	0.512007	1.22378	5.82284	0.550141	2.25038	2.80967e-09	1.91178e-07	3.40385	1.88873e-05	0.000289341	UP
ENSMUSG00000025019	Lcor	ligand dependent nuclear receptor corepressor [Source:MGI Symbol;Acc:MGI:2443930]	19:41482637-41586536	30	24	63	52	49	33	29	339	418	387	483	414	43	15	21	24	24	14	0.0968999	0.0729068	0.188949	0.16388	0.145165	0.101894	0.0876919	1.04421	1.27627	1.1145	1.47453	1.34006	0.129613	0.0405836	0.0564712	0.0747848	0.0596561	0.0414883	0.128282	1.05621	0.0670996	3.0415	2.88458e-09	1.95345e-07	3.97645	0.000169961	0.00173705	UP
ENSMUSG00000007817	Zmiz1	zinc finger, MIZ-type containing 1 [Source:MGI Symbol;Acc:MGI:3040693]	14:25459185-25666743	841	698	1230	1314	643	676	2263	2694	2947	3176	3027	2860	1233	165	372	399	320	409	3.17492	2.47831	4.31175	4.84008	2.22646	2.43964	7.99817	9.69896	10.5168	10.6903	10.8008	10.8201	4.34396	0.521775	1.16921	1.45317	0.929682	1.41665	3.24519	10.0875	1.63907	1.6362	2.94687e-09	1.98622e-07	2.62162	0.00561325	0.0291556	UP
ENSMUSG00000042473	Tbc1d8b	TBC1 domain family, member 8B [Source:MGI Symbol;Acc:MGI:1918101]	X:139684996-139753405	54	48	174	131	61	90	149	545	486	583	544	494	84	13	11	19	21	29	0.619922	0.518252	1.85483	1.46735	0.642301	0.987699	1.60139	5.96662	5.27407	5.96735	5.90267	5.68324	0.899919	0.125011	0.105136	0.210427	0.185529	0.305449	1.01506	5.06589	0.305245	2.31925	2.994e-09	2.01323e-07	4.05278	3.6257e-12	6.80592e-10	UP
ENSMUSG00000035382	Pcsk7	proprotein convertase subtilisin/kexin type 7 [Source:MGI Symbol;Acc:MGI:107421]	9:45906497-45929726	74	71	286	160	97	87	401	388	632	591	681	556	121	74	23	43	42	49	0.46792	0.422247	1.67927	0.987153	0.562576	0.5259	2.37387	2.33973	3.77771	3.33198	4.07003	3.52326	0.714027	0.391955	0.121083	0.262313	0.20438	0.284276	0.774177	3.23609	0.329673	2.06352	3.00831e-09	2.01811e-07	3.29515	0.00114693	0.00815093	UP
ENSMUSG00000018166	Erbb3	erb-b2 receptor tyrosine kinase 3 [Source:MGI Symbol;Acc:MGI:95411]	10:128567523-128589652	294	224	777	767	419	282	892	1584	2746	1960	2840	2710	627	39	173	182	166	262	3.01662	2.16164	7.40297	7.67872	3.94324	2.76608	8.56855	15.4996	26.6343	17.9308	27.5423	27.8657	6.00382	0.335197	1.47785	1.80157	1.31078	2.46647	4.49488	20.6735	2.23262	2.20143	3.1211e-09	2.08399e-07	3.21098	3.94665e-05	0.000528739	UP
ENSMUSG00000005886	Ncoa2	nuclear receptor coactivator 2 [Source:MGI Symbol;Acc:MGI:1276533]	1:13139105-13374083	351	283	349	437	321	412	688	1304	1339	1441	1354	1536	424	71	145	128	137	154	1.01283	0.768031	0.935116	1.23036	0.849573	1.1365	1.85861	3.58838	3.6524	3.70736	3.6928	4.44169	1.14178	0.171613	0.348345	0.356325	0.304227	0.407711	0.988734	3.49021	0.455	1.81966	3.33738e-09	2.19902e-07	2.93937	0.000215935	0.00210748	UP
ENSMUSG00000020611	Gna13	guanine nucleotide binding protein, alpha 13 [Source:MGI Symbol;Acc:MGI:95768]	11:109362831-109401369	436	447	676	643	433	539	950	1884	2388	2037	2302	1802	578	103	208	172	162	169	4.19146	4.04156	6.03444	6.03129	3.81797	4.95347	8.55011	17.2723	21.7011	17.4599	20.9166	17.3604	5.18553	0.829426	1.66477	1.5952	1.19851	1.49062	4.84503	17.2101	1.99401	1.82867	3.38611e-09	2.22138e-07	3.10951	4.22077e-05	0.000557431	UP
ENSMUSG00000096188	Cmtm4	CKLF-like MARVEL transmembrane domain containing 4 [Source:MGI Symbol;Acc:MGI:2142888]	8:104348191-104395807	743	572	1361	1133	597	745	1398	3341	3482	3938	4129	3384	929	81	174	127	158	172	5.93014	4.29374	10.0866	8.82322	4.37037	5.68428	10.4461	25.4299	26.2708	28.0236	31.148	27.0666	6.91956	0.541532	1.15622	0.977885	0.970468	1.25952	6.5314	24.7308	1.97086	1.92085	3.38904e-09	2.22138e-07	3.64941	1.15555e-11	1.77796e-09	UP
ENSMUSG00000032202	Rab27a	RAB27A, member RAS oncogene family [Source:MGI Symbol;Acc:MGI:1861441]	9:73044854-73097629	108	66	27	100	141	92	373	587	502	424	515	549	145	20	27	28	35	44	0.870432	0.50028	0.202065	0.786376	1.04231	0.708829	2.81441	4.51168	3.82456	3.04681	3.92306	4.43413	1.09059	0.135021	0.181169	0.217709	0.217083	0.325358	0.685048	3.75911	0.361156	2.45611	3.40299e-09	2.22541e-07	3.3797	4.37713e-11	5.65353e-09	UP
ENSMUSG00000074903	Gm2058	predicted gene 2058 [Source:MGI Symbol;Acc:MGI:3805010]	7:39588931-39589717	8	6	14	9	5	4	9	89	66	83	92	120	10	4	3	9	0	3	0.881825	0.621991	1.43289	0.967929	0.505511	0.421532	0.928689	9.35568	6.87718	8.15726	9.58488	13.2556	1.02872	0.369331	0.275312	0.957053	0	0.303388	0.80528	8.02655	0.488968	3.31722	3.44141e-09	2.2352e-07	4.03697	0.00209522	0.0132633	UP
ENSMUSG00000030536	Iqgap1	IQ motif containing GTPase activating protein 1 [Source:MGI Symbol;Acc:MGI:1352757]	7:80711583-80825974	723	704	955	994	778	832	2285	2684	2580	2182	2957	2664	1030	145	238	192	249	463	2.52442	2.31185	3.09627	3.38634	2.49155	2.77708	7.46929	8.9371	8.51552	6.79282	9.75849	9.32147	3.35619	0.424086	0.691852	0.646742	0.669068	1.48322	2.76458	8.46578	1.21186	1.61458	3.59354e-09	2.30778e-07	2.80442	3.77088e-05	0.000510042	UP
ENSMUSG00000073678	Pgap1	post-GPI attachment to proteins 1 [Source:MGI Symbol;Acc:MGI:2443342]	1:54472994-54557684	97	93	255	251	124	146	321	786	853	634	685	588	181	10	21	8	13	36	0.34832	0.314089	0.85027	0.879424	0.408408	0.501186	1.07914	2.69165	2.89549	2.02986	2.3249	2.11597	0.606555	0.030079	0.062782	0.027714	0.0359251	0.118607	0.550283	2.1895	0.146944	1.99236	3.58969e-09	2.30778e-07	3.89727	2.7757e-12	5.42746e-10	UP
ENSMUSG00000022419	Deptor	DEP domain containing MTOR-interacting protein [Source:MGI Symbol;Acc:MGI:2146322]	15:55112317-55259271	350	390	785	619	318	466	708	2397	2229	2409	2275	2321	491	89	205	139	139	145	1.86232	1.9517	3.87853	3.21364	1.55195	2.37036	3.52686	12.1631	11.2115	11.4286	11.4413	12.3762	2.43811	0.396678	0.908138	0.713522	0.569178	0.707872	2.47142	10.3579	0.955584	2.06733	3.66392e-09	2.34046e-07	3.43821	3.07114e-06	6.566e-05	UP
ENSMUSG00000049807	Arhgap23	Rho GTPase activating protein 23 [Source:MGI Symbol;Acc:MGI:3697726]	11:97415533-97502402	54	33	119	88	47	58	278	242	203	244	273	278	106	13	24	26	24	44	0.283301	0.16283	0.579709	0.450456	0.226161	0.290883	1.36542	1.21076	1.00674	1.14134	1.3537	1.46158	0.518974	0.0571295	0.104827	0.131593	0.0968968	0.211789	0.332223	1.25659	0.186868	1.91929	3.72008e-09	2.3625e-07	2.74942	0.00062642	0.00501653	UP
ENSMUSG00000031095	Cul4b	cullin 4B [Source:MGI Symbol;Acc:MGI:1919834]	X:38533274-38576196	220	164	360	326	157	174	455	810	936	884	870	908	284	76	78	88	56	71	2.36341	1.657	3.59112	3.41707	1.54697	1.78692	4.57611	8.29834	9.50517	8.46719	8.83371	9.77525	2.84721	0.683898	0.697625	0.912023	0.462967	0.6998	2.39375	8.24263	1.05059	1.78383	3.74982e-09	2.37611e-07	2.97191	0.000516537	0.00429284	UP
ENSMUSG00000024378	Stard4	StAR-related lipid transfer (START) domain containing 4 [Source:MGI Symbol;Acc:MGI:2156764]	18:33199355-33213862	413	397	665	645	312	496	869	2209	1811	1778	2184	1926	414	62	108	98	72	98	3.75513	3.39491	5.61446	5.7221	2.60193	4.31121	7.39715	19.1541	15.5655	14.4138	18.7688	17.5492	3.51286	0.472204	0.817545	0.859623	0.503797	0.817526	4.23329	15.4748	1.16393	1.87007	3.89061e-09	2.45987e-07	3.73284	7.22024e-12	1.18198e-09	UP
ENSMUSG00000096459	Ighv9-3	immunoglobulin heavy variable V9-3 [Source:MGI Symbol;Acc:MGI:3642720]	12:114140692-114141122	0	0	0	0	0	2	13	20	89	3	31	21	0	0	1	1	0	4	0	0	0	0	0	0.336167	2.14025	3.35438	14.7955	0.470273	5.15275	3.70084	0	0	0.146429	0.169645	0	0.645383	0.0560278	4.93566	0.160243	6.46096	4.45277e-09	2.76033e-07	4.94491	0.00263224	0.0159253	UP
ENSMUSG00000030160	Tmem52b	transmembrane protein 52B [Source:MGI Symbol;Acc:MGI:2442838]	6:129512555-129519227	1275	1097	2678	2283	1313	1411	3076	7128	5232	6192	6706	7536	1759	246	287	203	305	336	16.204	13.1124	31.6035	28.31	15.3054	17.1428	36.5989	86.3916	62.8563	70.1642	80.5535	95.98	20.8624	2.61885	3.03674	2.48895	2.98305	3.9179	20.2797	72.0908	5.98465	1.82978	4.49578e-09	2.76557e-07	3.59047	2.01822e-11	2.87005e-09	UP
ENSMUSG00000047344	Lancl3	LanC lantibiotic synthetase component C-like 3 (bacterial) [Source:MGI Symbol;Acc:MGI:2443335]	X:9199902-9268085	2	3	16	7	9	8	23	45	84	57	149	75	14	0	2	4	0	0	0.0309285	0.0436376	0.229798	0.10564	0.127676	0.118278	0.333033	0.663737	1.22814	0.786033	2.17817	1.1625	0.202084	0	0.0257525	0.0596848	0	0	0.109326	1.0586	0.0479202	3.27545	4.48225e-09	2.76557e-07	4.46538	5.76433e-06	0.000109964	UP
ENSMUSG00000082988	Gm5903	predicted gene 5903 [Source:MGI Symbol;Acc:MGI:3644470]	7:130352038-130354362	5	7	22	6	2	3	11	87	96	109	120	112	7	0	8	11	6	2	0.132744	0.174782	0.542357	0.155438	0.048703	0.0761403	0.273397	2.20276	2.40933	2.5802	3.01127	2.9799	0.173427	0	0.176829	0.281747	0.122593	0.048716	0.188361	2.24281	0.133885	3.57374	4.47893e-09	2.76557e-07	4.06624	0.00463355	0.0250176	UP
ENSMUSG00000020099	Unc5b	unc-5 netrin receptor B [Source:MGI Symbol;Acc:MGI:894703]	10:60762593-60831581	63	50	117	102	73	60	207	259	233	328	302	281	87	14	18	10	30	34	0.384461	0.28698	0.662999	0.607344	0.408607	0.350034	1.18264	1.50732	1.34412	1.78468	1.74193	1.71849	0.495475	0.0715654	0.091453	0.0588745	0.140891	0.19037	0.450071	1.54653	0.174772	1.78081	4.70081e-09	2.87051e-07	3.14549	6.60694e-06	0.000122309	UP
ENSMUSG00000021678	F2rl1	coagulation factor II (thrombin) receptor-like 1 [Source:MGI Symbol;Acc:MGI:101910]	13:95511732-95525227	144	177	200	221	142	186	778	716	1048	341	1118	585	235	12	31	36	51	113	3.2429	3.74894	4.18227	4.85605	2.93311	4.00432	16.4029	15.3771	22.3101	6.84698	23.797	13.2024	4.93884	0.226369	0.581226	0.782137	0.883871	2.33482	3.82793	16.3228	1.62454	2.09225	4.75597e-09	2.89183e-07	3.32878	1.52351e-06	3.67903e-05	UP
ENSMUSG00000081957	Ak3l2-ps	adenylate kinase 3-like 2, pseudogene [Source:MGI Symbol;Acc:MGI:3574349]	2:72633936-72634607	36	28	93	51	29	29	26	400	348	837	423	694	27	4	12	23	17	23	3.3069	2.41895	7.93237	4.57097	2.4433	2.54658	2.23595	35.0399	30.2175	68.5503	36.7249	63.885	2.31456	0.307776	0.917706	2.03819	1.20173	1.9384	3.86984	39.4423	1.45306	3.34939	4.86446e-09	2.94526e-07	4.76257	8.22768e-07	2.22971e-05	UP
ENSMUSG00000030102	Itpr1	inositol 1,4,5-trisphosphate receptor 1 [Source:MGI Symbol;Acc:MGI:96623]	6:108213096-108551109	1286	960	2415	2473	1351	1243	2396	6314	7103	7673	7576	7580	1778	231	347	404	488	431	3.79618	2.66527	6.61965	7.1228	3.65787	3.50768	6.62159	17.7747	19.8206	20.195	21.1375	22.4234	4.89806	0.57119	0.852802	1.15052	1.1086	1.16731	4.56157	17.9955	1.62475	1.98003	5.02326e-09	3.02858e-07	3.46935	1.39349e-08	7.44525e-07	UP
ENSMUSG00000039683	Sdk1	sidekick cell adhesion molecule 1 [Source:MGI Symbol;Acc:MGI:2444413]	5:141241490-142215586	12	12	44	46	25	27	204	112	186	84	188	132	36	2	7	7	7	14	0.0578142	0.0543737	0.196828	0.216227	0.110468	0.124345	0.920089	0.514564	0.847057	0.36081	0.856048	0.637278	0.161853	0.0080705	0.0280766	0.032534	0.0259521	0.0618812	0.126676	0.689308	0.0530612	2.444	5.04651e-09	3.03619e-07	3.69942	1.21511e-07	4.49e-06	UP
ENSMUSG00000024913	Lrp5	low density lipoprotein receptor-related protein 5 [Source:MGI Symbol;Acc:MGI:1278315]	19:3584828-3686564	297	260	382	344	266	277	688	827	945	1107	1167	1044	326	73	71	119	118	100	1.53544	1.26419	1.8338	1.73522	1.26132	1.36898	3.32992	4.0773	4.61824	5.10265	5.70238	5.40884	1.57283	0.316127	0.305595	0.593514	0.469469	0.474328	1.49983	4.70656	0.621976	1.64988	5.27953e-09	3.15237e-07	2.91974	0.000411951	0.00357122	UP
ENSMUSG00000037316	Bag4	BCL2-associated athanogene 4 [Source:MGI Symbol;Acc:MGI:1914634]	8:25764538-25785287	240	219	489	372	214	279	749	962	1258	873	1409	958	331	51	114	79	97	89	1.95754	1.67999	3.70357	2.96049	1.60096	2.17544	5.71941	7.48283	9.69949	6.34872	10.8622	7.83055	2.51949	0.348444	0.774136	0.621633	0.608863	0.666027	2.34633	7.99054	0.9231	1.76789	5.28373e-09	3.15237e-07	3.11373	8.23251e-06	0.000145696	UP
ENSMUSG00000048732	Klhl11	kelch-like 11 [Source:MGI Symbol;Acc:MGI:2388648]	11:100462614-100472741	12	6	13	10	5	1	9	87	99	116	150	99	8	0	9	1	1	5	0.309558	0.145556	0.31137	0.251674	0.118298	0.0246685	0.217328	2.14016	2.41403	2.66791	3.65713	2.55919	0.19259	0	0.193282	0.0248832	0.0198536	0.118329	0.193521	2.27596	0.0914896	3.55591	5.36874e-09	3.18977e-07	4.63672	4.82999e-05	0.000619073	UP
ENSMUSG00000058126	Tpm3-rs7	tropomyosin 3, related sequence 7 [Source:MGI Symbol;Acc:MGI:99705]	14:113314608-113316754	56	49	116	62	29	61	69	422	438	456	508	470	56	20	48	43	34	49	1.61004	1.32496	3.09685	1.73925	0.764741	1.67658	1.85725	11.5705	11.904	11.6892	13.8045	13.5417	1.50252	0.481662	1.14896	1.19269	0.752271	1.29255	1.70207	10.7279	1.06177	2.656	5.38501e-09	3.1928e-07	3.33681	0.00743722	0.0363307	UP
ENSMUSG00000058793	Cds2	CDP-diacylglycerol synthase (phosphatidate cytidylyltransferase) 2 [Source:MGI Symbol;Acc:MGI:1332236]	2:132263148-132312050	414	356	1227	666	616	350	1502	2326	2136	2481	2682	2456	892	44	99	172	109	128	2.62079	2.11956	7.21253	4.11364	3.57667	2.11808	8.90166	14.0421	12.7821	14.0033	16.0472	15.5807	5.26967	0.233318	0.521771	1.05043	0.531014	0.743436	3.62688	13.5595	1.39161	1.9025	5.50724e-09	3.24507e-07	3.28448	1.75398e-08	8.9307e-07	UP
ENSMUSG00000020023	Tmcc3	transmembrane and coiled coil domains 3 [Source:MGI Symbol;Acc:MGI:2442900]	10:94311949-94590956	136	165	372	319	159	215	507	890	780	930	1390	770	340	64	68	145	64	120	0.588626	0.671655	1.49505	1.34714	0.631198	0.889571	2.05436	3.67351	3.19127	3.58885	5.68622	3.33978	1.3733	0.23203	0.245031	0.605447	0.213171	0.476522	0.937206	3.589	0.524251	1.93714	5.58312e-09	3.26956e-07	2.77525	0.00552516	0.028831	UP
ENSMUSG00000027665	Pik3ca	phosphatidylinositol-4,5-bisphosphate 3-kinase catalytic subunit alpha [Source:MGI Symbol;Acc:MGI:1206581]	3:32397671-32468486	152	73	285	439	184	119	348	989	1390	1239	1899	1133	630	98	82	59	105	78	0.694906	0.313885	1.20987	1.95825	0.771558	0.520083	1.48947	4.31191	6.00712	5.0504	8.20571	5.19087	2.68788	0.375294	0.312111	0.260221	0.36942	0.327174	0.911426	5.04258	0.722017	2.46796	5.93315e-09	3.44629e-07	2.80406	0.00252543	0.0154115	UP
ENSMUSG00000059040	Eno1b	enolase 1B, retrotransposed [Source:MGI Symbol;Acc:MGI:3648653]	18:48045335-48048412	93	364	683	342	316	712	1797	2888	2020	2821	3408	2063	289	159	118	74	105	121	1.62258	5.97292	11.0651	5.82196	5.05681	11.8753	29.3522	48.052	33.3152	43.8832	56.1993	36.0703	4.70552	2.32371	1.71403	1.24555	1.40981	1.93691	6.90245	41.1454	2.22259	2.57555	5.99126e-09	3.46595e-07	4.21042	2.04067e-10	2.15203e-08	UP
ENSMUSG00000050199	Lgr4	leucine-rich repeat-containing G protein-coupled receptor 4 [Source:MGI Symbol;Acc:MGI:1891468]	2:109917647-110014257	919	746	2130	1975	1012	1131	2411	5349	6899	4466	6905	5042	1512	114	308	270	268	415	9.32256	7.11742	20.0637	19.5482	9.41602	10.968	22.8975	51.7468	66.1568	40.3934	66.2052	51.2567	14.3139	0.968697	2.60126	2.64235	2.0922	3.86251	12.7393	49.7761	4.41349	1.96616	6.27491e-09	3.59368e-07	3.49546	8.3665e-10	7.09565e-08	UP
ENSMUSG00000026490	Cdc42bpa	CDC42 binding protein kinase alpha [Source:MGI Symbol;Acc:MGI:2441841]	1:179960472-180165603	225	190	386	344	271	270	507	1396	1041	1068	930	1050	317	46	78	60	69	117	0.455474	0.361742	0.72557	0.679452	0.503171	0.522502	0.960854	2.69499	1.99205	1.92763	1.77939	2.13008	0.598862	0.0780011	0.131458	0.117176	0.107492	0.217304	0.541319	1.91417	0.208382	1.82217	6.36668e-09	3.63894e-07	3.19941	2.13818e-07	7.04972e-06	UP
ENSMUSG00000031666	Rbl2	RB transcriptional corepressor like 2 [Source:MGI Symbol;Acc:MGI:105085]	8:91070057-91123844	343	289	716	542	287	317	662	1658	1706	1956	1679	1907	469	75	186	126	156	165	1.62778	1.28993	3.15521	2.50971	1.24926	1.43816	2.94124	7.50376	7.65334	8.27645	7.53118	9.06946	2.07713	0.298145	0.734902	0.576875	0.569739	0.718436	1.87834	7.16257	0.829204	1.93102	6.4231e-09	3.66386e-07	3.11068	9.74473e-05	0.00110327	UP
ENSMUSG00000056342	Usp34	ubiquitin specific peptidase 34 [Source:MGI Symbol;Acc:MGI:109473]	11:23306895-23490560	435	234	864	731	353	582	1430	1880	2291	1952	2332	1730	763	76	145	107	140	233	1.28587	0.650561	2.37156	2.10837	0.957084	1.64465	3.95744	5.29977	6.4018	5.14471	6.51547	5.12486	2.10484	0.188185	0.356853	0.305141	0.318482	0.631926	1.50302	5.40734	0.650905	1.84706	6.75196e-09	3.82852e-07	3.0544	4.77756e-08	2.06761e-06	UP
ENSMUSG00000059149	Mfsd4a	major facilitator superfamily domain containing 4A [Source:MGI Symbol;Acc:MGI:2442786]	1:132022806-132068062	459	453	274	249	381	426	1170	1957	2118	1353	2061	1478	306	45	92	70	69	78	2.23341	2.07309	1.23799	1.18216	1.70039	1.98157	5.32981	9.08108	9.74205	5.86983	9.47856	7.20705	1.38952	0.183413	0.372698	0.328596	0.258376	0.348219	1.73477	7.78473	0.480137	2.1659	7.15387e-09	4.01657e-07	4.01913	2.13553e-16	1.05491e-13	UP
ENSMUSG00000034723	Tmx4	thioredoxin-related transmembrane protein 4 [Source:MGI Symbol;Acc:MGI:106558]	2:134594185-134644145	198	145	311	271	205	198	433	798	723	744	759	770	243	20	23	41	44	20	1.0294	0.709007	1.50139	1.37471	0.977557	0.984077	2.10755	3.95653	3.55326	3.44878	3.72967	4.01179	1.179	0.0870991	0.0995548	0.205642	0.176044	0.0954019	1.09602	3.46793	0.307123	1.66179	7.40294e-09	4.13206e-07	3.49718	2.05504e-09	1.4875e-07	UP
ENSMUSG00000029640	Usp12	ubiquitin specific peptidase 12 [Source:MGI Symbol;Acc:MGI:1270128]	5:146734809-146795006	233	273	481	382	259	256	526	1166	1181	1251	1412	1249	254	64	112	107	89	108	1.86183	2.05167	3.56894	2.97828	1.89823	1.95553	3.93494	8.88529	8.92073	8.91274	10.6641	10.0017	1.8941	0.428377	0.745096	0.824848	0.547293	0.791785	2.38575	8.55325	0.871916	1.84203	7.46665e-09	4.15949e-07	3.29421	1.69225e-05	0.000265601	UP
ENSMUSG00000026116	Tmem131	transmembrane protein 131 [Source:MGI Symbol;Acc:MGI:1927110]	1:36792191-36943666	161	168	481	407	217	300	524	1194	1308	1320	1356	1184	306	44	72	99	83	97	0.749318	0.735382	2.07872	1.84822	0.926332	1.33476	2.28318	5.29949	5.7546	5.47753	5.96496	5.52227	1.32907	0.171536	0.278987	0.444511	0.29728	0.414201	1.27879	5.05034	0.489264	1.9816	7.50804e-09	4.17441e-07	3.36769	5.85749e-08	2.42543e-06	UP
ENSMUSG00000037111	Setd7	SET domain containing (lysine methyltransferase) 7 [Source:MGI Symbol;Acc:MGI:1920501]	3:51515319-51560879	163	132	281	377	210	158	627	692	810	663	859	690	293	49	70	77	66	126	0.880052	0.670284	1.40876	1.98602	1.03994	0.815496	3.16926	3.56301	4.13403	3.19158	4.38352	3.73333	1.4763	0.221605	0.314653	0.401069	0.274228	0.624156	1.13343	3.69579	0.552002	1.70519	7.71195e-09	4.27235e-07	2.74314	0.000179353	0.00180875	UP
ENSMUSG00000039741	Bahcc1	BAH domain and coiled-coil containing 1 [Source:MGI Symbol;Acc:MGI:2679272]	11:120232947-120292296	97	92	145	187	116	64	321	404	422	372	580	402	129	17	25	34	38	54	0.349704	0.311946	0.485408	0.657791	0.383577	0.220573	1.08343	1.38899	1.43816	1.19575	1.97634	1.45238	0.434015	0.0513381	0.0750375	0.118253	0.105429	0.178616	0.4015	1.42251	0.160448	1.82497	7.72542e-09	4.27235e-07	3.14826	3.40511e-07	1.05244e-05	UP
ENSMUSG00000106067	Gm7902	predicted gene 7902 [Source:MGI Symbol;Acc:MGI:3645041]	5:133841573-133842519	2	0	17	5	12	6	16	67	115	98	139	102	9	1	0	0	0	0	0.130344	0	1.02897	0.318032	0.717431	0.373868	0.976401	4.16487	7.08595	5.69546	8.56359	6.66288	0.54745	0.0546031	0	0	0	0	0.428107	5.52486	0.100342	3.68989	7.9167e-09	4.35922e-07	5.78294	9.81511e-11	1.14674e-08	UP
ENSMUSG00000044864	Ankrd50	ankyrin repeat domain 50 [Source:MGI Symbol;Acc:MGI:2139777]	3:38449259-38484844	89	55	158	136	82	72	199	331	397	396	439	427	154	17	32	26	34	58	0.3882	0.225627	0.639929	0.578795	0.328053	0.300219	0.81262	1.37684	1.6369	1.54003	1.80982	1.86646	0.626858	0.0621122	0.116205	0.109407	0.114127	0.232108	0.410137	1.50711	0.210136	1.87761	8.3725e-09	4.57067e-07	2.84239	9.7827e-05	0.00110539	UP
ENSMUSG00000039952	Dag1	dystroglycan 1 [Source:MGI Symbol;Acc:MGI:101864]	9:108204634-108263958	707	682	1138	842	730	745	1706	3123	3486	2405	4421	2315	772	103	145	117	124	212	2.34393	2.12653	3.50331	2.72368	2.2198	2.36115	5.29509	9.87387	10.925	7.10905	13.8533	7.69135	2.38852	0.286038	0.400226	0.374212	0.316369	0.644854	2.5464	9.1246	0.735036	1.8413	8.8915e-09	4.79436e-07	3.63387	3.60985e-12	6.80592e-10	UP
ENSMUSG00000095794	Igkv6-17	immunoglobulin kappa variable 6-17 [Source:MGI Symbol;Acc:MGI:1330833]	6:70371439-70371993	2	0	0	0	0	7	50	27	78	19	25	31	6	2	2	0	0	0	0.327416	0	0	0	0	1.09571	7.66455	4.21582	12.0728	2.7737	3.86902	5.08659	0.916844	0.27429	0.272621	0	0	0	0.237188	5.94708	0.243959	4.64808	8.85832e-09	4.79436e-07	4.60747	6.13973e-05	0.000752618	UP
ENSMUSG00000067851	Arfgef1	ADP-ribosylation factor guanine nucleotide-exchange factor 1(brefeldin A-inhibited) [Source:MGI Symbol;Acc:MGI:2442988]	1:10137571-10232670	757	605	1349	1008	679	868	1621	2922	3580	3357	3479	2948	983	137	290	223	246	255	3.37069	2.53363	5.5776	4.3793	2.77307	3.69476	6.75735	12.4078	15.0687	13.3274	14.6415	13.1546	4.08474	0.510984	1.07506	0.957935	0.842959	1.04175	3.72151	12.5596	1.41891	1.75483	9.0486e-09	4.84871e-07	3.14594	1.59894e-06	3.8251e-05	UP
ENSMUSG00000101523	Csnk2a3	casein kinase 2 alpha 3 [Source:MGI Symbol;Acc:MGI:3704198]	1:156524012-156526644	249	208	289	300	201	211	434	798	835	963	922	926	275	50	64	64	56	88	5.83754	4.58625	6.29128	6.86235	4.32209	4.72886	9.52555	17.8412	18.5048	20.1293	20.43	21.7555	6.01657	0.981889	1.24917	1.44749	1.01033	1.89284	5.43806	18.031	2.09972	1.72932	9.04097e-09	4.84871e-07	3.10222	9.02085e-07	2.39397e-05	UP
ENSMUSG00000020990	Cdkl1	cyclin-dependent kinase-like 1 (CDC2-related kinase) [Source:MGI Symbol;Acc:MGI:1918341]	12:69746848-69791267	302	316	353	412	297	292	642	1122	1121	1123	1272	1170	239	77	61	48	67	110	8.65451	8.51698	9.39338	11.52	7.80652	7.99947	17.2242	30.6633	30.3675	28.6937	34.4533	33.6007	6.39174	1.84837	1.45539	1.32704	1.4776	2.8922	8.98181	29.1671	2.56539	1.69926	9.45282e-09	5.02124e-07	3.50709	1.44604e-08	7.6534e-07	UP
ENSMUSG00000048000	Gigyf2	GRB10 interacting GYF protein 2 [Source:MGI Symbol;Acc:MGI:2138584]	1:87326998-87450796	203	167	249	251	248	230	281	1216	1277	1186	865	1232	186	73	79	59	62	61	0.678585	0.525033	0.772891	0.818656	0.760371	0.734983	0.879397	3.87644	4.03522	3.5348	2.73295	4.1271	0.580238	0.204406	0.219861	0.190269	0.159495	0.187086	0.715086	3.19765	0.256892	2.16082	9.5459e-09	5.06128e-07	3.63778	1.75093e-05	0.000273591	UP
ENSMUSG00000071035	Gm5499	predicted pseudogene 5499 [Source:MGI Symbol;Acc:MGI:3643804]	17:87078271-87079155	16	13	122	62	14	32	50	451	480	450	602	564	25	5	3	4	5	8	1.11598	0.852817	7.90145	4.21939	0.89564	2.1337	3.26501	29.9989	31.648	27.9848	39.6865	39.4225	1.62731	0.29213	0.174209	0.269155	0.268383	0.511965	2.85316	28.6676	0.523859	3.32879	9.56522e-09	5.06213e-07	5.7741	4.72377e-17	2.55783e-14	UP
ENSMUSG00000018199	Ro60	Ro60, Y RNA binding protein [Source:MGI Symbol;Acc:MGI:106652]	1:143750790-143777068	112	165	141	219	110	185	325	769	664	615	613	671	228	16	53	55	42	46	0.584949	0.810487	0.6838	1.116	0.526939	0.923666	1.5891	3.83016	3.27821	2.86383	3.026	3.51197	1.11127	0.0699977	0.230456	0.277122	0.16881	0.220423	0.774307	3.01655	0.346347	1.96192	9.78317e-09	5.15836e-07	3.12261	3.36122e-06	7.0418e-05	UP
ENSMUSG00000096336	Igkv1-135	immunoglobulin kappa variable 1-135 [Source:MGI Symbol;Acc:MGI:3819952]	6:67609713-67610508	0	0	1	0	5	0	31	65	78	2	44	48	2	0	3	0	0	0	0	0	0.145455	0	0.718493	0	4.54686	9.71158	11.5519	0.279385	6.51558	7.53605	0.292428	0	0.391306	0	0	0	0.143991	6.69022	0.113956	5.538	9.84353e-09	5.18063e-07	5.87551	2.47338e-05	0.000362347	UP
ENSMUSG00000037541	Shank2	SH3 and multiple ankyrin repeat domains 2 [Source:MGI Symbol;Acc:MGI:2671987]	7:144001928-144424494	125	141	216	278	176	156	292	748	786	698	823	736	196	46	93	65	34	93	0.431397	0.457667	0.692203	0.936124	0.557119	0.514677	0.943452	2.46184	2.56424	2.14781	2.68458	2.54549	0.631263	0.13298	0.267217	0.216415	0.0903011	0.294477	0.598198	2.22457	0.272109	1.89483	1.03451e-08	5.39494e-07	3.03127	0.0012164	0.00854969	UP
ENSMUSG00000114375	Gm31544	predicted gene, 31544 [Source:MGI Symbol;Acc:MGI:5590703]	13:120046573-120047013	6	4	18	7	3	3	20	44	50	60	51	87	9	1	5	2	1	0	0.839879	0.526554	2.33955	0.956028	0.385151	0.40142	2.62089	5.87322	6.61589	7.48804	6.74704	12.2037	1.17559	0.117254	0.582659	0.270093	0.107732	0	0.908097	6.9248	0.375555	2.93085	1.07198e-08	5.5398e-07	4.20468	4.90148e-05	0.000625333	UP
ENSMUSG00000038473	Nos1ap	nitric oxide synthase 1 (neuronal) adaptor protein [Source:MGI Symbol;Acc:MGI:1917979]	1:170302668-170589861	12	7	11	17	4	0	21	66	100	94	106	94	10	1	2	7	0	0	0.0692376	0.0379818	0.0589298	0.0956972	0.0211673	0	0.113427	0.363141	0.545388	0.483545	0.578032	0.543486	0.0538447	0.00483308	0.00960632	0.0389624	0	0	0.047169	0.437836	0.0178744	3.21448	1.09374e-08	5.63187e-07	4.61442	6.55463e-06	0.00012158	UP
ENSMUSG00000029260	Ugt2b34	UDP glucuronosyltransferase 2 family, polypeptide B34 [Source:MGI Symbol;Acc:MGI:2140962]	5:86889767-86906937	114	111	330	281	169	247	438	1158	751	657	1247	1061	128	17	34	8	49	128	1.12645	1.03157	3.02785	2.70917	1.53167	2.33318	4.05185	10.9121	7.01483	5.78824	11.6462	10.5063	1.18034	0.140709	0.279705	0.0762613	0.372608	1.16044	1.95998	8.31993	0.535009	2.08573	1.09963e-08	5.652e-07	3.95894	1.3432e-07	4.89269e-06	UP
ENSMUSG00000047126	Cltc	clathrin, heavy polypeptide (Hc) [Source:MGI Symbol;Acc:MGI:2388633]	11:86694351-86757565	1287	1389	2910	2044	919	1799	2781	8117	7199	7743	8389	7580	1672	376	582	466	460	493	7.25181	7.36095	15.2256	11.2375	4.74953	9.69041	14.6703	43.6169	38.345	38.9	44.6773	42.8021	8.79207	1.77468	2.73026	2.53315	1.99468	2.54869	9.25263	37.1686	3.39559	2.00615	1.18096e-08	6.02669e-07	3.45235	4.68043e-07	1.37997e-05	UP
ENSMUSG00000033953	Ppp3r1	protein phosphatase 3, regulatory subunit B, alpha isoform (calcineurin B, type I) [Source:MGI Symbol;Acc:MGI:107172]	11:17159263-17200375	300	271	784	486	246	339	736	1736	1671	1638	1848	1551	363	89	136	130	99	96	5.15832	4.38247	12.5174	8.15349	3.8796	5.57223	11.8477	28.466	27.1601	25.1115	30.0329	26.7254	5.82479	1.28186	1.94687	2.15644	1.30999	1.51446	6.61059	24.8906	2.33907	1.91275	1.18316e-08	6.02716e-07	3.41159	2.05188e-06	4.70915e-05	UP
ENSMUSG00000095612	Ighv5-4	immunoglobulin heavy variable 5-4 [Source:MGI Symbol;Acc:MGI:4439895]	12:113597446-113597977	0	0	0	0	0	2	7	13	21	13	37	6	0	0	2	0	0	0	0	0	0	0	0	0.277634	0.951728	1.8007	2.88316	1.68342	5.07934	0.873448	0	0	0.241831	0	0	0	0.0462723	2.21197	0.0403051	5.57904	1.21824e-08	6.17285e-07	5.77822	0.000869088	0.00652384	UP
ENSMUSG00000104913	Gm6560	predicted gene 6560 [Source:MGI Symbol;Acc:MGI:3646204]	5:22724578-22726168	117	114	168	146	138	151	430	546	541	332	522	417	112	28	28	17	16	40	4.53937	4.15987	6.05245	5.52694	4.91086	5.60056	15.6189	20.202	19.8416	11.4847	19.1421	16.2133	4.05525	0.909981	0.904442	0.636313	0.47773	1.42387	5.13168	17.0838	1.40126	1.73512	1.34882e-08	6.72713e-07	3.60783	1.28747e-09	1.00698e-07	UP
ENSMUSG00000041134	Cyyr1	cysteine and tyrosine-rich protein 1 [Source:MGI Symbol;Acc:MGI:2152187]	16:85421533-85553397	23	27	91	57	8	20	107	253	238	213	316	253	43	13	5	22	11	11	0.148242	0.163671	0.544631	0.358462	0.0472943	0.123235	0.645657	1.55512	1.4501	1.22406	1.92507	1.63418	0.258645	0.0701875	0.0268302	0.136799	0.0545629	0.0650502	0.230922	1.4057	0.102012	2.6058	1.38382e-08	6.85841e-07	3.78447	2.78776e-06	6.07076e-05	UP
ENSMUSG00000059422	Gm8116	predicted gene 8116 [Source:MGI Symbol;Acc:MGI:3648797]	9:78820638-78821838	54	48	80	58	35	46	108	240	235	214	223	232	36	25	17	17	17	12	2.77545	2.32027	3.81802	2.90858	1.64996	2.26014	5.19675	11.7636	11.4176	9.80674	10.8331	11.9495	1.72675	1.07632	0.727448	0.842942	0.672409	0.565877	2.62207	10.1612	0.935291	1.95429	1.38846e-08	6.85841e-07	3.44151	0.00210804	0.0133295	UP
ENSMUSG00000118171	Gm50390	predicted gene, 50390 [Source:MGI Symbol;Acc:MGI:6303294]	18:87851450-87852040	10	10	16	7	16	9	36	57	81	58	84	58	17	0	1	1	2	9	1.04443	0.982378	1.55182	0.713381	1.53278	0.898611	3.52025	5.67747	7.9973	5.40127	8.29238	6.07082	1.65703	0	0.0869653	0.100754	0.160753	0.862472	1.12057	6.15991	0.477995	2.45868	1.38681e-08	6.85841e-07	3.68784	7.32573e-06	0.000133078	UP
ENSMUSG00000027712	Anxa5	annexin A5 [Source:MGI Symbol;Acc:MGI:106008]	3:36448923-36475894	488	558	885	767	460	726	2340	1902	2112	1604	2599	2228	746	160	196	212	186	244	13.2061	14.2021	22.2388	20.2522	11.4177	18.7817	59.2845	49.0859	54.0279	38.7019	66.4768	60.4224	18.84	3.62692	4.41595	5.53476	3.87361	6.05824	16.6831	54.6666	7.05825	1.71227	1.41884e-08	6.96694e-07	2.95328	4.34688e-05	0.000570606	UP
ENSMUSG00000049354	Dcaf7	DDB1 and CUL4 associated factor 7 [Source:MGI Symbol;Acc:MGI:1919083]	11:106036872-106059324	324	289	631	517	333	376	714	1410	1371	1503	1639	1667	400	77	95	107	88	150	3.02386	2.53675	5.46837	4.70791	2.85054	3.35465	6.23856	12.5495	12.0955	12.5068	14.4579	15.5912	3.48388	0.601963	0.738164	0.963403	0.632045	1.28442	3.65701	12.2399	1.28398	1.74285	1.49499e-08	7.26597e-07	3.2529	1.06378e-07	4.01513e-06	UP
ENSMUSG00000066406	Akap13	A kinase (PRKA) anchor protein 13 [Source:MGI Symbol;Acc:MGI:2676556]	7:75455534-75754609	397	275	642	561	451	416	1109	1189	1991	1249	2088	1569	519	57	135	134	156	166	0.844973	0.550489	1.26882	1.16503	0.880433	0.846426	2.20981	2.41338	4.00583	2.37021	4.20041	3.34659	1.03088	0.101623	0.239221	0.275147	0.25552	0.324163	0.926028	3.09104	0.371092	1.73896	1.61689e-08	7.76597e-07	3.05824	8.1958e-06	0.000145229	UP
ENSMUSG00000033295	Ptprf	protein tyrosine phosphatase, receptor type, F [Source:MGI Symbol;Acc:MGI:102695]	4:118208213-118291405	522	457	1346	1190	572	558	871	3686	4135	5510	3935	4849	782	52	162	133	180	252	2.34785	1.93321	5.62156	5.22237	2.35973	2.39926	3.66765	15.8105	17.581	22.0965	16.7284	21.8564	3.28241	0.195915	0.606636	0.577111	0.623047	1.03992	3.314	16.2901	1.05417	2.29735	1.67308e-08	7.98329e-07	3.94981	4.28673e-10	4.02338e-08	UP
ENSMUSG00000034127	Tspan8	tetraspanin 8 [Source:MGI Symbol;Acc:MGI:2384918]	10:115816832-115849893	200	143	373	250	182	227	524	1101	889	523	1095	854	213	31	30	28	20	60	4.53881	3.05218	7.86018	5.53569	3.78836	4.9247	11.133	23.8281	19.0714	10.5824	23.4874	19.4221	4.51105	0.5893	0.566818	0.613027	0.349293	1.2493	4.94999	17.9207	1.31313	1.85613	1.66869e-08	7.98329e-07	3.77055	2.51219e-12	5.08891e-10	UP
ENSMUSG00000014329	Bicc1	BicC family RNA binding protein 1 [Source:MGI Symbol;Acc:MGI:1933388]	10:70922832-71159700	667	269	989	813	302	717	1368	2578	2942	2433	3198	2722	649	95	261	226	135	204	4.95635	1.87998	6.82408	5.89451	2.0583	5.09329	9.51683	18.2688	20.6656	16.1195	22.4607	20.2699	4.50058	0.591321	1.61469	1.62014	0.772002	1.39081	4.45109	17.8836	1.74826	2.0064	1.69528e-08	8.07461e-07	3.35464	1.49941e-06	3.64585e-05	UP
ENSMUSG00000044268	Gm4895	predicted gene 4895 [Source:MGI Symbol;Acc:MGI:3648582]	10:22153280-22154416	5	10	25	11	12	12	16	98	110	122	108	121	19	3	14	2	12	1	0.271441	0.510629	1.26033	0.582649	0.597543	0.622784	0.813238	5.07382	5.64527	5.90548	5.54177	6.58308	0.962638	0.136426	0.632798	0.104759	0.501358	0.0498086	0.640896	4.92711	0.397965	2.94258	1.71114e-08	8.12306e-07	3.63003	0.00934559	0.0434733	UP
ENSMUSG00000044976	Wdr72	WD repeat domain 72 [Source:MGI Symbol;Acc:MGI:3583957]	9:74110356-74283308	195	162	448	336	175	213	339	1227	1032	1369	1206	1232	277	13	67	33	44	53	1.27186	0.993765	2.71328	2.13828	1.04692	1.32809	2.07002	7.63206	6.36289	7.96125	7.43467	8.05274	1.68606	0.0710256	0.363826	0.207648	0.220854	0.317164	1.58203	6.58561	0.477762	2.05754	1.74965e-08	8.27838e-07	3.78495	1.5077e-09	1.13813e-07	UP
ENSMUSG00000005580	Adcy9	adenylate cyclase 9 [Source:MGI Symbol;Acc:MGI:108450]	16:4287529-4420498	9	12	69	52	22	39	48	276	253	361	260	356	32	8	0	10	10	16	0.0554305	0.0695092	0.394588	0.312472	0.124272	0.229613	0.276759	1.621	1.47289	1.98227	1.51344	2.19716	0.183916	0.0412702	0	0.0594149	0.0473949	0.0904069	0.197647	1.51059	0.0704004	2.93411	1.77213e-08	8.3571e-07	4.42338	4.44916e-07	1.32313e-05	UP
ENSMUSG00000049791	Fzd4	frizzled class receptor 4 [Source:MGI Symbol;Acc:MGI:108520]	7:89404355-89413134	889	808	1014	1072	808	816	1784	2808	3048	2772	3473	3100	994	125	199	193	225	317	8.16608	6.98049	8.64891	9.60786	6.80753	7.16546	15.3418	24.598	26.4664	22.7027	30.1526	28.5365	8.52088	0.961799	1.52187	1.71032	1.59053	2.6716	7.89606	24.633	2.8295	1.64139	1.84228e-08	8.64509e-07	3.12197	2.67797e-08	1.27803e-06	UP
ENSMUSG00000034993	Vat1	vesicle amine transport 1 [Source:MGI Symbol;Acc:MGI:1349450]	11:101458745-101466230	290	257	437	340	276	267	1098	1012	1101	668	1181	905	421	50	71	85	99	140	6.47181	5.39417	9.05568	7.40335	5.64942	5.69617	22.9404	21.5377	23.2265	13.2916	24.9108	20.2397	8.76794	0.934676	1.31916	1.83002	1.70025	2.86654	6.61177	21.0244	2.9031	1.66896	1.8699e-08	8.74598e-07	2.8564	1.49293e-05	0.000239886	UP
ENSMUSG00000080902	Ywhaq-ps3	tyrosine 3-monooxygenase/tryptophan 5-monooxygenase activation protein theta, pseudogene 3 [Source:MGI Symbol;Acc:MGI:3650241]	4:70248636-70249373	38	55	174	75	43	77	214	381	319	319	407	377	83	8	40	21	18	32	3.17842	4.32665	13.5141	6.12082	3.29884	6.1568	16.7575	30.3907	25.2222	23.7896	32.1756	31.6004	6.47872	0.560503	2.78545	1.69455	1.15864	2.45569	6.09927	26.656	2.52226	2.12775	2.03499e-08	9.44089e-07	3.40167	2.26381e-06	5.11985e-05	UP
ENSMUSG00000095079	Igha	immunoglobulin heavy constant alpha [Source:MGI Symbol;Acc:MGI:96444]	12:113254830-113260236	418	552	191	228	351	497	2642	1046	2880	1725	3065	2188	1217	103	144	186	164	333	8.59786	10.6787	3.64803	4.57582	6.62199	9.77268	50.8765	20.5181	55.9984	31.6356	59.5873	45.1013	23.361	1.77466	2.46598	3.69093	2.59601	6.28435	7.31584	43.9529	6.69549	2.58686	2.04146e-08	9.45557e-07	2.7147	0.000334404	0.00301209	UP
ENSMUSG00000058230	Arhgap35	Rho GTPase activating protein 35 [Source:MGI Symbol;Acc:MGI:1929494]	7:16493719-16614993	664	517	890	765	604	617	1275	2010	2335	2230	2541	2257	753	48	138	169	159	173	3.70422	2.71258	4.61032	4.16401	3.09053	3.29047	6.65901	10.6934	12.3136	11.0919	13.3981	12.6179	3.92023	0.224302	0.640945	0.909543	0.682613	0.885476	3.59536	11.129	1.21052	1.63012	2.05057e-08	9.46707e-07	3.20063	1.25242e-07	4.61578e-06	UP
ENSMUSG00000055653	Gpc3	glypican 3 [Source:MGI Symbol;Acc:MGI:104903]	X:52272426-52613950	161	158	272	343	183	254	809	1085	825	429	885	907	322	90	69	33	59	81	3.20071	2.9542	5.02112	6.65325	3.33686	4.82721	15.0569	20.5703	15.5039	7.60412	16.6292	18.0698	5.97395	1.49873	1.14204	0.632909	0.902648	1.47742	4.33222	15.5724	1.93795	1.84581	2.23681e-08	1.02278e-06	3.00639	0.000588231	0.00476628	UP
ENSMUSG00000038485	Socs7	suppressor of cytokine signaling 7 [Source:MGI Symbol;Acc:MGI:2651588]	11:97362435-97398542	192	137	312	255	164	163	319	682	876	832	1053	723	202	18	60	36	41	56	1.41446	0.949233	2.1343	1.83295	1.10815	1.14794	2.20013	4.79142	6.10044	5.46492	7.33205	5.3377	1.38876	0.111076	0.368004	0.255859	0.232446	0.37851	1.43117	5.20444	0.455776	1.86255	2.41869e-08	1.09716e-06	3.51335	9.22741e-09	5.31321e-07	UP
ENSMUSG00000041220	Elovl6	ELOVL family member 6, elongation of long chain fatty acids (yeast) [Source:MGI Symbol;Acc:MGI:2156528]	3:129532355-129638495	88	140	68	179	68	51	228	678	431	460	639	590	169	28	25	44	67	88	0.491454	0.735346	0.352632	0.97538	0.348319	0.27228	1.19208	3.61094	2.27534	2.2905	3.37295	3.30201	0.880791	0.130985	0.116239	0.237062	0.287954	0.450906	0.529235	2.67397	0.350656	2.337	2.45276e-08	1.1061e-06	2.93086	0.000825743	0.00625517	UP
ENSMUSG00000000787	Ddx3x	DEAD/H (Asp-Glu-Ala-Asp/His) box polypeptide 3, X-linked [Source:MGI Symbol;Acc:MGI:103064]	X:13280970-13294052	1104	1012	2275	1706	966	1616	2734	4399	6439	5735	6882	5063	1532	333	543	471	472	544	10.0026	8.62355	19.1397	15.0814	8.02761	13.9967	23.1905	38.0091	55.1479	46.3284	58.9339	45.9703	12.9535	2.52726	4.09595	4.1169	3.29103	4.52213	12.4786	44.5967	5.25113	1.83748	2.46661e-08	1.11009e-06	3.08624	7.03111e-05	0.000842089	UP
ENSMUSG00000044308	Ubr3	ubiquitin protein ligase E3 component n-recognin 3 [Source:MGI Symbol;Acc:MGI:1861100]	2:69897246-70024013	546	508	949	691	558	538	846	2339	2534	3335	2848	2732	650	35	124	106	105	117	2.36565	2.07007	3.81799	2.92116	2.21747	2.22834	3.43161	9.66448	10.3785	12.8832	11.6629	11.8622	2.62819	0.127025	0.447293	0.443068	0.350102	0.465098	2.60345	9.98048	0.743463	1.93869	2.51954e-08	1.12858e-06	3.74678	2.31885e-10	2.41822e-08	UP
ENSMUSG00000056492	Adgrf5	adhesion G protein-coupled receptor F5 [Source:MGI Symbol;Acc:MGI:2182928]	17:43360451-43459557	530	685	1022	555	698	716	2137	2019	2843	2038	2834	2335	556	198	177	343	111	285	2.58418	3.14124	4.62711	2.64034	3.12155	3.33736	9.75486	9.38803	13.1037	8.85979	13.0604	11.4094	2.52993	0.808677	0.71851	1.61342	0.416503	1.27495	3.24196	10.9293	1.227	1.75327	2.52639e-08	1.12957e-06	3.155	0.000659867	0.00522347	UP
ENSMUSG00000035614	Togaram1	TOG array regulator of axonemal microtubules 1 [Source:MGI Symbol;Acc:MGI:2684313]	12:64965804-65022573	71	80	215	160	101	127	187	467	606	742	666	598	193	33	48	57	30	55	0.232489	0.246377	0.653728	0.511197	0.303344	0.397549	0.57327	1.45832	1.8758	2.16632	2.06124	1.96234	0.589782	0.0905158	0.130858	0.180064	0.075599	0.165238	0.390781	1.68288	0.205343	2.1065	2.55655e-08	1.1398e-06	3.03483	0.000273758	0.00255747	UP
ENSMUSG00000030516	Tjp1	tight junction protein 1 [Source:MGI Symbol;Acc:MGI:98759]	7:65296165-65527781	277	354	601	593	370	459	1105	1391	1441	1277	1576	1417	512	66	141	156	118	124	1.6058	1.9301	3.23518	3.35419	1.96735	2.54371	5.99715	7.69008	7.89669	6.60048	8.6353	8.23209	2.76994	0.320494	0.680525	0.872459	0.526433	0.659531	2.43939	7.50863	0.971563	1.62203	2.57103e-08	1.14447e-06	2.95017	2.80878e-05	0.000402426	UP
ENSMUSG00000004609	Cd33	CD33 antigen [Source:MGI Symbol;Acc:MGI:99440]	7:43524216-43544428	7	4	20	28	10	5	92	45	101	50	101	72	42	3	5	6	8	7	0.0400208	0.0215089	0.106184	0.156209	0.0524428	0.0273269	0.492464	0.245366	0.54589	0.254894	0.545822	0.412554	0.224108	0.014368	0.0238007	0.0330968	0.0352014	0.0367225	0.0672821	0.416165	0.0612163	2.62886	2.65192e-08	1.17681e-06	2.76517	0.00562368	0.0291774	UP
ENSMUSG00000032440	Tgfbr2	transforming growth factor, beta receptor II [Source:MGI Symbol;Acc:MGI:98729]	9:116084293-116175360	560	515	870	735	492	650	1484	1850	1984	1844	2188	1988	680	73	115	168	131	255	3.4097	2.94916	4.9188	4.36653	2.74764	3.78342	8.45925	10.7422	11.4193	10.0106	12.5917	12.1303	3.86388	0.372318	0.582961	0.986836	0.613829	1.42452	3.69588	10.8922	1.30739	1.55931	2.65857e-08	1.17793e-06	3.05853	9.92784e-08	3.79292e-06	UP
ENSMUSG00000032086	Bace1	beta-site APP cleaving enzyme 1 [Source:MGI Symbol;Acc:MGI:1346542]	9:45838580-45864399	179	195	258	330	306	253	570	893	789	879	888	873	327	41	87	50	101	144	0.950476	0.973836	1.27209	1.70971	1.49031	1.28425	2.83356	4.522	3.96035	4.16149	4.45665	4.64546	1.6204	0.182362	0.384609	0.256132	0.412721	0.701539	1.28011	4.09659	0.592961	1.67815	2.66777e-08	1.18018e-06	2.78841	0.000228057	0.00220469	UP
ENSMUSG00000039000	Ube3c	ubiquitin protein ligase E3C [Source:MGI Symbol;Acc:MGI:2140998]	5:29569242-29676092	265	244	505	382	283	276	462	1183	1236	1486	1522	1329	326	48	83	56	88	114	1.40315	1.21509	2.4829	1.97351	1.37439	1.39704	2.29017	5.97355	6.18648	7.01532	7.61693	7.05195	1.61087	0.212893	0.365888	0.286057	0.358582	0.553814	1.64101	6.0224	0.564684	1.87575	2.72718e-08	1.19904e-06	3.41482	3.30937e-08	1.5201e-06	UP
ENSMUSG00000041530	Ago1	argonaute RISC catalytic subunit 1 [Source:MGI Symbol;Acc:MGI:2446630]	4:126435012-126468583	289	264	399	362	274	208	638	835	1001	912	1117	1043	354	77	94	83	93	160	1.70451	1.46442	2.18516	2.0832	1.48223	1.17275	3.52282	4.69654	5.58088	4.79587	6.22676	6.16469	1.94845	0.380411	0.461573	0.472264	0.422116	0.865807	1.68205	5.16459	0.758437	1.61844	2.80031e-08	1.22741e-06	2.76755	0.000643017	0.00512031	UP
ENSMUSG00000073060	Zxda	zinc finger, X-linked, duplicated A [Source:MGI Symbol;Acc:MGI:1921689]	X:94795563-94798183	16	17	36	31	14	24	48	87	119	146	125	127	21	2	6	14	9	10	0.37682	0.376556	0.787289	0.712355	0.302419	0.540332	1.05836	1.95399	2.64929	3.06576	2.78248	2.9974	0.461555	0.0394534	0.117646	0.318091	0.163117	0.216083	0.515962	2.41788	0.219324	2.22841	2.81055e-08	1.22843e-06	3.46261	0.000432113	0.00371122	UP
ENSMUSG00000033454	Zbtb1	zinc finger and BTB domain containing 1 [Source:MGI Symbol;Acc:MGI:2442326]	12:76370266-76396950	120	93	209	189	94	90	328	434	502	440	422	421	175	34	43	28	39	64	0.607657	0.442919	0.98273	0.933809	0.436589	0.435673	1.55497	2.09584	2.40298	1.98656	2.01975	2.13642	0.826992	0.144218	0.181283	0.136787	0.151981	0.297344	0.639896	2.03275	0.289767	1.66752	2.85638e-08	1.24625e-06	2.81047	0.000128292	0.00138112	UP
ENSMUSG00000042724	Map3k9	mitogen-activated protein kinase kinase kinase 9 [Source:MGI Symbol;Acc:MGI:2449952]	12:81721010-81781175	22	18	72	35	39	38	73	158	230	231	208	200	39	5	13	24	15	18	0.182384	0.140345	0.554242	0.283111	0.296545	0.301152	0.566569	1.24912	1.80242	1.70743	1.62978	1.66156	0.30172	0.0347213	0.0897253	0.191944	0.0956968	0.136907	0.292963	1.43615	0.141786	2.29341	2.86795e-08	1.2494e-06	3.34042	0.000422461	0.0036388	UP
ENSMUSG00000035725	Prkx	protein kinase, X-linked [Source:MGI Symbol;Acc:MGI:1309999]	X:77761411-77796278	112	103	193	175	100	160	342	443	468	479	569	417	143	33	65	46	61	84	1.0884	0.94139	1.74157	1.65932	0.891329	1.48639	3.11148	4.10548	4.29916	4.15029	5.22626	4.06099	1.29686	0.268626	0.525891	0.431255	0.456191	0.748945	1.3014	4.15894	0.621294	1.67615	2.90333e-08	1.26097e-06	2.74287	0.00866804	0.040992	UP
ENSMUSG00000082953	Gm13217	predicted gene 13217 [Source:MGI Symbol;Acc:MGI:3649713]	2:9041124-9042484	10	5	25	25	24	35	49	119	175	146	179	132	12	0	12	13	5	17	0.6477	0.304578	1.50367	1.57995	1.42583	2.16721	2.97135	7.35069	10.7151	8.43165	10.9584	8.56814	0.725394	0	0.647112	0.812331	0.249233	1.01026	1.27149	8.16589	0.574056	2.68309	2.97832e-08	1.28961e-06	3.83035	0.000850997	0.00641197	UP
ENSMUSG00000016028	Celsr1	cadherin, EGF LAG seven-pass G-type receptor 1 [Source:MGI Symbol;Acc:MGI:1100883]	15:85898929-86034203	186	132	196	204	133	129	285	658	437	757	689	712	210	42	59	23	87	116	0.747532	0.498949	0.731452	0.799959	0.490272	0.495623	1.07234	2.52194	1.66023	2.7126	2.61725	2.86764	0.787635	0.141394	0.197416	0.0891768	0.269082	0.427738	0.627298	2.242	0.31874	1.83756	3.08839e-08	1.33323e-06	2.81433	0.00688977	0.0342687	UP
ENSMUSG00000031381	Piga	phosphatidylinositol glycan anchor biosynthesis, class A [Source:MGI Symbol;Acc:MGI:99461]	X:164419787-164433916	35	28	130	133	59	91	107	651	711	431	755	368	106	36	45	14	61	58	0.1522	0.114514	0.524928	0.564309	0.235323	0.378294	0.435608	2.69971	2.92269	1.67107	3.10313	1.60369	0.430169	0.131133	0.162919	0.0587332	0.204137	0.231405	0.328262	2.07265	0.203083	2.65856	3.20064e-08	1.37961e-06	3.35134	0.00267258	0.0160924	UP
ENSMUSG00000022043	Trim35	tripartite motif-containing 35 [Source:MGI Symbol;Acc:MGI:1914104]	14:66297031-66311424	86	87	230	233	154	131	295	575	530	659	596	709	160	26	74	79	48	77	0.93445	0.889071	2.32057	2.4702	1.53477	1.36072	3.00088	5.9582	5.44378	6.3843	6.12083	7.7202	1.62242	0.236642	0.669424	0.828114	0.401371	0.767624	1.58496	5.77136	0.754265	1.86446	3.21087e-08	1.37986e-06	2.93577	0.00276411	0.0165207	UP
ENSMUSG00000048915	Efna5	ephrin A5 [Source:MGI Symbol;Acc:MGI:107444]	17:62604184-62881317	23	15	26	26	22	28	81	91	112	93	121	72	21	5	4	6	3	17	0.328941	0.201772	0.345298	0.362814	0.288596	0.382824	1.08457	1.24116	1.51421	1.18593	1.63566	1.03196	0.280291	0.0599015	0.04763	0.082788	0.03302	0.223072	0.318374	1.28225	0.121117	2.00988	3.2325e-08	1.38706e-06	3.4042	6.20568e-05	0.000759926	UP
ENSMUSG00000029381	Shroom3	shroom family member 3 [Source:MGI Symbol;Acc:MGI:1351655]	5:92683435-92965318	199	197	315	351	126	237	690	637	773	697	1047	930	249	41	77	98	104	141	0.542403	0.50501	0.797246	0.933464	0.314999	0.617534	1.76071	1.65577	1.99167	1.69385	2.69727	2.54027	0.633368	0.0936086	0.174733	0.257693	0.218148	0.352607	0.618442	2.05659	0.28836	1.73354	3.24696e-08	1.39118e-06	2.83431	0.00132157	0.00913164	UP
ENSMUSG00000024978	Gpam	glycerol-3-phosphate acyltransferase, mitochondrial [Source:MGI Symbol;Acc:MGI:109162]	19:55067268-55127238	941	639	1651	1606	822	787	1964	3138	4191	3976	4503	4115	298	122	196	228	86	331	6.04935	3.86352	9.85548	10.0736	4.84683	4.83656	11.8204	19.2381	25.4686	22.7896	27.3608	26.5104	1.78781	0.656965	1.04903	1.41404	0.425466	1.95231	6.58756	22.198	1.21427	1.75261	3.25351e-08	1.3919e-06	4.19227	9.66651e-10	8.05266e-08	UP
ENSMUSG00000024548	Setbp1	SET binding protein 1 [Source:MGI Symbol;Acc:MGI:1933199]	18:78750380-79109391	48	31	79	94	75	61	118	252	337	267	327	311	71	16	16	24	21	25	0.297692	0.180825	0.454952	0.568819	0.426634	0.361662	0.68514	1.49045	1.97572	1.47642	1.91682	1.93292	0.410931	0.0831209	0.0826152	0.143596	0.10023	0.142256	0.381764	1.57958	0.160458	2.04879	3.26293e-08	1.39384e-06	3.29927	1.69838e-05	0.000266414	UP
ENSMUSG00000031668	Eif2ak3	eukaryotic translation initiation factor 2 alpha kinase 3 [Source:MGI Symbol;Acc:MGI:1341830]	6:70844515-70905245	225	242	321	257	267	269	587	825	1034	730	1157	861	248	18	70	67	53	84	1.74856	1.76878	2.3164	1.94872	1.90315	1.99844	4.27075	6.11422	7.596	5.05814	8.49841	6.70543	1.7986	0.117174	0.452905	0.502318	0.316972	0.59893	1.94734	6.37382	0.631149	1.71065	3.33572e-08	1.42069e-06	3.33611	5.1103e-08	2.17687e-06	UP
ENSMUSG00000044254	Pcsk9	proprotein convertase subtilisin/kexin type 9 [Source:MGI Symbol;Acc:MGI:2140260]	4:106442329-106464329	15	2	16	35	8	8	33	344	112	63	188	133	13	0	0	0	0	7	0.262961	0.032975	0.260473	0.598706	0.128639	0.134066	0.54162	5.75126	1.8561	0.984746	3.11518	2.33666	0.212686	0	0	0	0	0.112598	0.236303	2.43093	0.054214	3.3628	3.36165e-08	1.42834e-06	5.4867	5.8552e-09	3.68002e-07	UP
ENSMUSG00000034101	Ctnnd1	catenin (cadherin associated protein), delta 1 [Source:MGI Symbol;Acc:MGI:105100]	2:84600071-84650765	866	691	1275	976	661	930	1909	2736	2734	2966	3003	3104	1039	114	210	190	68	257	2.36406	1.77412	3.23194	2.59964	1.65505	2.42699	4.87885	7.12277	7.05519	7.21913	7.74828	8.49162	2.64694	0.260681	0.47728	0.500383	0.142856	0.643689	2.34197	7.08597	0.778638	1.59725	3.4337e-08	1.45161e-06	3.18594	5.21487e-07	1.51067e-05	UP
ENSMUSG00000089865	Gm44503	predicted readthrough transcript (NMD candidate), 44503 [Source:MGI Symbol;Acc:MGI:5141975]	9:72958852-73016319	21	10	112	51	19	41	70	280	841	266	270	785	36	8	18	11	7	12	0.29575	0.132463	1.46466	0.700819	0.245432	0.551998	0.922941	3.7606	11.1963	3.34013	3.59402	11.0791	0.473151	0.0943763	0.211053	0.149455	0.0758668	0.155058	0.565187	5.64885	0.19316	3.32116	3.43371e-08	1.45161e-06	4.87009	8.01131e-09	4.72902e-07	UP
ENSMUSG00000042599	Kdm7a	lysine (K)-specific demethylase 7A [Source:MGI Symbol;Acc:MGI:2443388]	6:39136623-39206789	186	118	371	367	220	228	500	906	1147	848	1009	775	255	47	70	72	65	109	1.02029	0.608776	1.88973	1.96426	1.10689	1.19561	2.56775	4.73949	5.94764	4.14744	5.23133	4.26032	1.30539	0.21596	0.319686	0.381023	0.274394	0.54858	1.29759	4.48233	0.507505	1.78841	3.45971e-08	1.46044e-06	3.14275	1.04062e-06	2.71554e-05	UP
ENSMUSG00000034573	Ptpn13	protein tyrosine phosphatase, non-receptor type 13 [Source:MGI Symbol;Acc:MGI:103293]	5:103425192-103598303	483	395	673	659	497	449	965	1454	1900	1796	2004	1737	487	82	184	160	204	339	2.09401	1.61062	2.70931	2.78765	1.97631	1.86089	3.91678	6.01156	7.78671	6.94241	8.21179	7.54673	1.97037	0.297789	0.664144	0.669205	0.680628	1.34844	2.17313	6.736	0.93843	1.63212	3.46678e-08	1.46126e-06	2.84357	0.00222053	0.0138972	UP
ENSMUSG00000024740	Ddb1	damage specific DNA binding protein 1 [Source:MGI Symbol;Acc:MGI:1202384]	19:10605327-10629819	1252	1000	2787	2256	1172	1210	2976	5280	5635	6023	6613	6015	1906	212	316	346	267	421	8.4159	6.32207	17.3958	14.7964	7.22587	7.77543	18.7283	33.8471	35.8062	36.0978	42.0149	40.519	11.9565	1.1937	1.76846	2.24378	1.3812	2.59645	10.3219	34.5022	3.52335	1.74098	3.58302e-08	1.49701e-06	3.29167	1.37314e-09	1.05064e-07	UP
ENSMUSG00000022394	L3mbtl2	L3MBTL2 polycomb repressive complex 1 subunit [Source:MGI Symbol;Acc:MGI:2443584]	15:81663889-81688315	21	16	86	49	30	24	80	207	164	294	182	244	40	16	19	21	10	18	0.0999671	0.0716358	0.380149	0.22759	0.130988	0.109216	0.356532	0.939731	0.737994	1.24784	0.818881	1.16401	0.177702	0.0638006	0.0753022	0.096443	0.0366344	0.0786159	0.169924	0.877499	0.0880829	2.3685	3.75006e-08	1.55996e-06	3.31646	0.00178303	0.0116161	UP
ENSMUSG00000036698	Ago2	argonaute RISC catalytic subunit 2 [Source:MGI Symbol;Acc:MGI:2446632]	15:73095844-73184935	376	334	660	691	375	470	793	1657	1780	1987	1949	1655	498	48	102	81	118	137	1.62339	1.35627	2.64601	2.91095	1.48502	1.93989	3.20538	6.82259	7.26481	7.64902	7.95346	7.16079	2.00656	0.173596	0.366648	0.337387	0.392072	0.542697	1.99359	6.67601	0.636493	1.74362	3.77144e-08	1.5643e-06	3.39077	1.01185e-09	8.355e-08	UP
ENSMUSG00000036155	Mgat5	mannoside acetylglucosaminyltransferase 5 [Source:MGI Symbol;Acc:MGI:894701]	1:127205015-127488336	192	184	472	387	177	274	702	1021	808	881	1054	1016	314	28	33	23	36	39	0.896636	0.808156	2.04677	1.76338	0.758152	1.22323	3.06918	4.54707	3.56693	3.66829	4.65226	4.75484	1.36846	0.109531	0.128305	0.103621	0.12938	0.167102	1.24939	4.04309	0.3344	1.69424	3.81843e-08	1.5792e-06	3.59581	8.39687e-13	1.87643e-10	UP
ENSMUSG00000018800	Abca5	ATP-binding cassette, sub-family A (ABC1), member 5 [Source:MGI Symbol;Acc:MGI:2386607]	11:110269369-110337716	90	55	190	116	78	87	146	564	526	459	464	454	132	25	29	50	20	39	0.401785	0.23093	0.787621	0.50528	0.319386	0.37129	0.610208	2.40117	2.21977	1.82699	1.95785	2.03112	0.549938	0.0934883	0.107786	0.215342	0.0687118	0.159742	0.436049	1.84118	0.199168	2.07807	3.83631e-08	1.58202e-06	3.20858	9.99216e-05	0.0011263	UP
ENSMUSG00000040584	Abcb1a	ATP-binding cassette, sub-family B (MDR/TAP), member 1A [Source:MGI Symbol;Acc:MGI:97570]	5:8660077-8748575	40	25	77	64	29	42	128	257	138	205	152	223	43	4	5	11	7	19	0.352328	0.207102	0.629783	0.550028	0.234289	0.353658	1.05552	2.15879	1.14904	1.60995	1.26543	1.96842	0.353459	0.0295128	0.0366656	0.0934733	0.0474492	0.153545	0.387865	1.53453	0.119018	1.98417	3.90672e-08	1.60642e-06	3.68855	1.24689e-08	6.85509e-07	UP
ENSMUSG00000115819	Gm9108	predicted gene 9108 [Source:MGI Symbol;Acc:MGI:3648830]	15:103586944-103588368	16	14	67	51	9	37	62	223	197	238	270	231	20	8	16	6	4	24	0.693084	0.570383	2.69497	2.15557	0.357583	1.53217	2.51433	9.21217	8.06676	9.19209	11.0545	10.0278	0.808483	0.290282	0.577031	0.250746	0.13334	0.95385	1.33396	8.3446	0.502289	2.64513	3.98418e-08	1.6289e-06	4.05425	6.45976e-06	0.000120376	UP
ENSMUSG00000063410	Stk24	serine/threonine kinase 24 [Source:MGI Symbol;Acc:MGI:2385007]	14:121286343-121380011	201	243	362	283	260	290	482	946	1046	942	1189	981	292	61	82	61	82	88	2.17215	2.4698	3.63256	2.984	2.5771	2.99594	4.87651	9.74933	10.6854	9.07644	12.1446	10.624	2.94484	0.552185	0.737767	0.635959	0.681953	0.872524	2.80526	9.52605	1.07087	1.76375	4.04883e-08	1.65296e-06	3.15309	3.53695e-06	7.3168e-05	UP
ENSMUSG00000025190	Got1	glutamic-oxaloacetic transaminase 1, soluble [Source:MGI Symbol;Acc:MGI:95791]	19:43499752-43524605	615	641	1095	853	692	748	1535	2537	2567	2396	2746	2382	761	142	202	202	254	176	9.89639	9.70116	16.3617	13.3928	10.2135	11.5066	23.1249	38.9326	39.0478	34.3765	41.7649	38.4124	11.4281	1.91405	2.70624	3.13589	3.14546	2.59846	11.8454	35.9432	4.1547	1.6014	4.08609e-08	1.66342e-06	3.1129	7.27458e-06	0.000132405	UP
ENSMUSG00000042211	Fbxo38	F-box protein 38 [Source:MGI Symbol;Acc:MGI:2444639]	18:62504155-62548695	107	119	292	305	141	188	323	714	851	767	926	796	210	36	73	76	82	79	0.951027	0.994761	2.40993	2.64502	1.14946	1.59738	2.6877	6.05198	7.15	6.07821	7.77907	7.09004	1.74187	0.268025	0.540187	0.651672	0.560881	0.644224	1.6246	6.1395	0.734476	1.91804	4.11241e-08	1.6698e-06	3.06333	0.000184683	0.00185454	UP
ENSMUSG00000049313	Sorl1	sortilin-related receptor, LDLR class A repeats-containing [Source:MGI Symbol;Acc:MGI:1202296]	9:41964720-42124297	705	745	922	873	737	820	1316	2887	3103	2923	3247	2810	731	114	213	103	156	298	3.68517	3.66258	4.47517	4.45248	3.53347	4.09755	6.44011	14.3915	15.3327	13.6229	16.042	14.7198	3.56592	0.499155	0.926957	0.519413	0.627538	1.42918	3.9844	13.4248	1.26136	1.75247	4.15404e-08	1.67231e-06	3.41185	1.33805e-08	7.23139e-07	UP
ENSMUSG00000006800	Sulf2	sulfatase 2 [Source:MGI Symbol;Acc:MGI:1919293]	2:166073089-166155663	352	210	199	277	277	241	919	1124	845	618	1148	973	474	54	85	81	132	198	2.6	1.45886	1.36488	1.99633	1.87662	1.70173	6.355	7.91749	5.90005	4.06996	8.01458	7.20228	3.26735	0.334108	0.522711	0.577196	0.75033	1.34183	1.83307	6.57656	1.13225	1.84307	4.23545e-08	1.7016e-06	2.53814	0.00558226	0.0290539	UP
ENSMUSG00000080935	Got2-ps1	glutamatic-oxaloacetic transaminase 2, mitochondrial, pseudogene 1 [Source:MGI Symbol;Acc:MGI:104721]	5:138364260-138365552	103	73	487	255	83	153	396	993	958	1047	1219	1220	237	50	70	42	35	20	4.91719	3.27771	21.5885	11.878	3.63436	6.98258	17.6989	45.2088	43.2331	44.5657	55.004	58.3672	10.5588	1.99947	2.78223	1.93436	1.28587	0.87603	8.71306	44.013	3.23947	2.33668	4.2394e-08	1.7016e-06	3.7641	3.15089e-07	9.83673e-06	UP
ENSMUSG00000003752	Itpkc	inositol 1,4,5-trisphosphate 3-kinase C [Source:MGI Symbol;Acc:MGI:2442554]	7:27207172-27228661	2	7	40	33	9	15	74	122	113	113	130	110	24	8	10	10	5	27	0.0167166	0.0550336	0.310499	0.269165	0.069008	0.119872	0.579146	0.972609	0.892963	0.842244	1.02716	0.921536	0.187232	0.0560199	0.0695991	0.0806494	0.0321668	0.207087	0.140049	0.87261	0.105459	2.63941	4.24755e-08	1.70248e-06	3.04865	0.00686914	0.0342024	UP
ENSMUSG00000024236	Svil	supervillin [Source:MGI Symbol;Acc:MGI:2147319]	18:4920540-5119299	137	102	204	219	149	133	284	567	514	517	591	557	157	23	47	57	43	90	0.524221	0.367075	0.724829	0.81763	0.522934	0.486502	1.01737	2.06903	1.85919	1.76382	2.13741	2.13587	0.560635	0.0737196	0.149728	0.210414	0.126622	0.315964	0.573865	1.83045	0.239514	1.67341	4.31358e-08	1.7241e-06	2.93402	0.000214519	0.00209584	UP
ENSMUSG00000032290	Ptpn9	protein tyrosine phosphatase, non-receptor type 9 [Source:MGI Symbol;Acc:MGI:1928376]	9:56994923-57062807	281	216	305	325	237	270	597	822	874	792	983	799	322	60	79	78	84	115	2.94441	2.12867	2.96759	3.32274	2.27775	2.70457	5.85648	8.214	8.65708	7.39927	9.73539	8.39007	3.14872	0.526631	0.689178	0.788486	0.677359	1.10558	2.72429	8.04205	1.15599	1.56168	4.34763e-08	1.73287e-06	2.79843	0.000111029	0.0012308	UP
ENSMUSG00000033458	Fan1	FANCD2/FANCI-associated nuclease 1 [Source:MGI Symbol;Acc:MGI:3045266]	7:64346758-64374095	17	15	48	50	22	40	68	174	156	147	161	202	29	10	6	12	2	6	0.105584	0.0876193	0.276817	0.302986	0.125322	0.237486	0.395379	1.03057	0.915863	0.81401	0.945083	1.25724	0.168086	0.0520232	0.0310242	0.0718992	0.0095588	0.034188	0.189302	0.893024	0.0611298	2.23801	4.59522e-08	1.81804e-06	3.86875	7.87875e-06	0.000141031	UP
ENSMUSG00000037999	Arap2	ArfGAP with RhoGAP domain, ankyrin repeat and PH domain 2 [Source:MGI Symbol;Acc:MGI:2684416]	5:62602445-62766159	200	224	356	275	183	287	374	931	1282	1164	1300	917	240	63	79	86	72	98	0.867694	0.914003	1.43416	1.1641	0.728209	1.19031	1.51907	3.85192	5.25767	4.50258	5.33075	3.98689	0.971707	0.22895	0.285349	0.35995	0.240391	0.390089	1.04975	4.07481	0.412739	1.95669	4.60787e-08	1.81884e-06	3.30343	1.83711e-05	0.000283283	UP
ENSMUSG00000086229	Gm4887	predicted gene 4887 [Source:MGI Symbol;Acc:MGI:3645730]	7:104821204-104822256	4	3	16	9	4	7	15	63	46	54	53	55	8	5	6	2	2	2	0.234521	0.165392	0.870963	0.514758	0.21507	0.392293	0.823182	3.52193	2.5491	2.82241	2.93655	3.231	0.437671	0.245522	0.292829	0.113116	0.0902231	0.107564	0.398833	2.64736	0.214487	2.7307	5.22216e-08	2.036e-06	3.62559	0.00780323	0.0378233	UP
ENSMUSG00000028698	Pik3r3	phosphoinositide-3-kinase regulatory subunit 3 [Source:MGI Symbol;Acc:MGI:109277]	4:116221618-116303056	140	130	133	167	148	173	387	674	602	412	454	505	182	35	66	46	63	98	1.27443	1.113	1.12421	1.48329	1.23571	1.50549	3.29813	5.8511	5.18027	3.34393	3.90618	4.60686	1.54612	0.266881	0.5002	0.403972	0.441343	0.81849	1.28936	4.36441	0.662835	1.75914	5.23149e-08	2.03686e-06	2.71907	0.00471822	0.0254163	UP
ENSMUSG00000028024	Enpep	glutamyl aminopeptidase [Source:MGI Symbol;Acc:MGI:106645]	3:129269175-129332720	815	550	2033	1381	791	840	2335	3485	3724	3659	4802	3747	1208	79	212	64	161	291	8.31539	5.27778	19.2608	13.748	7.40233	8.19309	22.304	33.9093	35.9173	33.2858	46.308	38.3121	11.5021	0.675174	1.80084	0.629959	1.26415	2.72408	10.3662	35.0061	3.09939	1.75571	5.27608e-08	2.04864e-06	3.49755	1.22511e-09	9.69456e-08	UP
ENSMUSG00000030682	Cdipt	CDP-diacylglycerol--inositol 3-phosphatidyltransferase (phosphatidylinositol synthase) [Source:MGI Symbol;Acc:MGI:105491]	7:126975914-126980501	122	80	305	197	113	119	338	562	636	478	817	581	172	30	48	94	38	34	1.0429	0.643186	2.421	1.64312	0.885992	0.972463	2.70502	4.58153	5.13937	3.6432	6.60107	4.97722	1.37214	0.214816	0.341616	0.775208	0.249986	0.266665	1.26811	4.6079	0.536739	1.86143	5.31735e-08	2.06186e-06	3.10182	0.0009634	0.00710675	UP
ENSMUSG00000029710	Ephb4	Eph receptor B4 [Source:MGI Symbol;Acc:MGI:104757]	5:137350109-137378669	322	278	513	500	322	259	826	1134	984	1177	1067	1236	391	115	99	118	117	226	2.15859	1.75276	3.19333	3.27043	1.97987	1.65981	5.18401	7.24969	6.23561	7.035	6.76064	8.3035	2.44613	0.645767	0.55254	0.763142	0.6036	1.39003	2.3358	6.79474	1.06687	1.5405	5.39876e-08	2.09059e-06	2.67104	0.00954606	0.0441215	UP
ENSMUSG00000053293	Pom121	nuclear pore membrane protein 121 [Source:MGI Symbol;Acc:MGI:2137624]	5:135376141-135394546	139	118	277	232	188	169	427	543	630	563	713	576	230	15	40	45	73	61	1.53767	1.2277	2.84536	2.50412	1.90753	1.78721	4.42225	5.72844	6.58803	5.55299	7.45494	6.38552	2.37444	0.138995	0.368399	0.480249	0.621467	0.619126	1.96827	6.02203	0.767113	1.61332	5.61024e-08	2.16662e-06	2.97274	1.26493e-05	0.000208406	UP
ENSMUSG00000037270	4932438A13Rik	RIKEN cDNA 4932438A13 gene [Source:MGI Symbol;Acc:MGI:2444631]	3:36863104-37053033	330	256	725	750	435	405	983	1591	2088	1665	1830	1516	590	38	110	87	85	136	0.421045	0.307198	0.858944	0.933678	0.509062	0.493984	1.17419	1.93587	2.51834	1.89409	2.20686	1.93839	0.702512	0.0406126	0.116848	0.107088	0.0834607	0.159204	0.587319	1.94462	0.201621	1.72728	5.81073e-08	2.22898e-06	3.26977	3.74877e-09	2.50011e-07	UP
ENSMUSG00000090257	Gm4524	predicted gene 4524 [Source:MGI Symbol;Acc:MGI:3782709]	16:25956475-25960342	25	48	192	138	94	38	210	506	552	491	616	429	127	3	12	13	11	7	0.717112	1.29491	5.11387	3.86224	2.47306	1.042	5.63933	13.8414	14.9674	12.5572	16.7005	12.3317	3.39962	0.0720801	0.28657	0.359736	0.24282	0.184227	2.4172	12.6729	0.757509	2.39034	5.84147e-08	2.23777e-06	4.06434	1.85223e-11	2.67921e-09	UP
ENSMUSG00000052298	Cdc42se2	CDC42 small effector 2 [Source:MGI Symbol;Acc:MGI:1919979]	11:54717456-54787675	303	213	471	372	243	290	670	1077	877	964	1007	1043	368	37	62	60	79	84	4.12153	2.72496	5.94907	4.93719	3.03171	3.771	8.53219	13.9708	11.2768	11.6914	12.9466	14.2176	4.67144	0.42158	0.702134	0.787363	0.826972	1.04833	4.08924	12.1059	1.40964	1.5658	5.98292e-08	2.2767e-06	3.10231	1.29298e-08	7.05511e-07	UP
ENSMUSG00000076577	Igkv8-30	immunoglobulin kappa chain variable 8-30 [Source:MGI Symbol;Acc:MGI:3642250]	6:70117061-70117620	2	0	0	0	0	0	5	14	48	7	15	14	4	1	0	0	0	1	0.335423	0	0	0	0	0	0.785063	2.23962	7.611	1.0468	2.37813	2.35348	0.626178	0.140514	0	0	0	0.153892	0.0559038	2.73568	0.153431	5.61281	5.99663e-08	2.27888e-06	4.15624	0.00336129	0.0192131	UP
ENSMUSG00000063317	Usp31	ubiquitin specific peptidase 31 [Source:MGI Symbol;Acc:MGI:1923429]	7:121642021-121707253	132	111	212	205	141	129	345	441	541	470	551	444	154	27	34	45	66	67	0.772918	0.611288	1.15267	1.1712	0.75726	0.72209	1.89124	2.46256	2.9945	2.45373	3.04942	2.60537	0.841519	0.132429	0.165748	0.254201	0.297405	0.359943	0.86457	2.57614	0.341874	1.57515	6.0083e-08	2.28028e-06	2.91367	0.00013696	0.00145965	UP
ENSMUSG00000000056	Narf	nuclear prelamin A recognition factor [Source:MGI Symbol;Acc:MGI:1914858]	11:121237253-121255856	186	157	289	198	141	158	256	1020	658	759	734	1034	157	30	69	93	69	56	2.19949	1.74612	3.17336	2.28454	1.52932	1.78612	2.83412	11.5027	7.35537	8.00247	8.2038	12.2534	1.7326	0.297162	0.679316	1.06096	0.627924	0.607573	2.11982	8.35866	0.834256	1.97933	6.05321e-08	2.28973e-06	3.32471	0.00038852	0.00341115	UP
ENSMUSG00000025189	Cnnm1	cyclin M1 [Source:MGI Symbol;Acc:MGI:1891366]	19:43440436-43497210	42	30	63	74	112	39	167	258	473	285	407	208	58	23	38	7	26	24	0.437635	0.294007	0.609556	0.752354	1.07041	0.388489	1.62912	2.56375	4.65903	2.64779	4.00837	2.17198	0.563998	0.20075	0.329657	0.0703678	0.208492	0.229446	0.592076	2.94667	0.267119	2.31523	6.07834e-08	2.29467e-06	3.46354	0.000849324	0.00640966	UP
ENSMUSG00000085917	Gm15899	predicted gene 15899 [Source:MGI Symbol;Acc:MGI:3801945]	8:122683602-122683839	4	0	11	4	0	1	12	26	45	36	46	50	5	3	5	0	0	3	1.03761	0	2.64912	1.01244	0	0.248033	2.91382	6.43105	11.0326	8.32477	11.2763	12.9957	1.21009	0.65175	1.07963	0	0	0.713854	0.824533	8.82906	0.609221	3.42061	6.176e-08	2.3254e-06	3.85722	0.00837186	0.0399507	UP
ENSMUSG00000024083	Pja2	praja ring finger ubiquitin ligase 2 [Source:MGI Symbol;Acc:MGI:2159342]	17:64281005-64331916	304	266	575	422	302	416	578	1680	1314	1450	1522	1494	389	76	140	86	73	132	1.55239	1.27753	2.7265	2.10261	1.41449	2.03078	2.76327	8.18138	6.34294	6.60186	7.34598	7.64547	1.8538	0.325089	0.595206	0.423674	0.286878	0.618446	1.85072	6.48015	0.683849	1.80794	6.53662e-08	2.45471e-06	3.24428	5.93495e-06	0.000112305	UP
ENSMUSG00000040078	Ptges3-ps	prostaglandin E synthase 3, pseudogene [Source:MGI Symbol;Acc:MGI:3704271]	6:85843980-85844459	101	68	230	114	52	139	220	597	534	528	572	536	105	55	38	38	36	29	12.9885	8.22449	27.4649	14.3043	6.13353	17.0883	26.487	73.2157	64.9156	60.5403	69.5255	69.0766	12.6013	5.92469	4.06852	4.71444	3.5628	3.42166	14.3673	60.6268	5.71556	2.07716	6.72841e-08	2.52342e-06	3.40699	0.000389929	0.00342246	UP
ENSMUSG00000034435	Tmem30b	transmembrane protein 30B [Source:MGI Symbol;Acc:MGI:2442082]	12:73543402-73546392	139	178	162	180	92	171	322	734	667	455	693	609	133	21	32	10	7	23	2.86866	3.455	3.10448	3.62457	1.74149	3.37367	6.22143	14.4461	13.0124	8.37235	13.5178	12.5953	2.56154	0.363035	0.549829	0.199102	0.111175	0.435508	3.02798	11.3609	0.703364	1.90765	6.76827e-08	2.53172e-06	4.01366	1.97924e-10	2.103e-08	UP
ENSMUSG00000096074	Ighv1-72	immunoglobulin heavy variable 1-72 [Source:MGI Symbol;Acc:MGI:4439633]	12:115757984-115758461	0	0	0	0	4	0	11	22	39	7	30	13	1	0	0	0	1	3	0	0	0	0	0.571891	0	1.60517	3.27032	5.74676	0.97278	4.41995	2.03062	0.145375	0	0	0	0.119974	0.429033	0.0953152	3.0076	0.11573	4.97976	6.76236e-08	2.53172e-06	4.69977	0.000625227	0.00500982	UP
ENSMUSG00000037341	Slc9a7	solute carrier family 9 (sodium/hydrogen exchanger), member 7 [Source:MGI Symbol;Acc:MGI:2444530]	X:20105754-20291807	2	0	6	4	3	4	11	25	20	27	32	40	1	0	0	0	0	1	0.0228585	0	0.0636933	0.0446224	0.031454	0.0437145	0.117712	0.272538	0.216115	0.275185	0.345727	0.45821	0.0106608	0	0	0	0	0.0104875	0.0343904	0.280915	0.00352471	3.03005	6.79917e-08	2.53699e-06	6.31648	5.42699e-08	2.28071e-06	UP
ENSMUSG00000023963	Cyp39a1	cytochrome P450, family 39, subfamily a, polypeptide 1 [Source:MGI Symbol;Acc:MGI:1927096]	17:43667425-43751431	25	45	94	46	26	27	110	193	194	180	267	234	66	15	5	8	12	11	0.258107	0.436943	0.901146	0.463374	0.246203	0.266472	1.0632	1.9002	1.89332	1.6569	2.60538	2.42101	0.635891	0.12972	0.0429758	0.0796796	0.095341	0.104196	0.428708	1.92333	0.1813	2.16554	7.06068e-08	2.62393e-06	3.40715	6.58147e-06	0.000121917	UP
ENSMUSG00000024975	Pdcd4	programmed cell death 4 [Source:MGI Symbol;Acc:MGI:107490]	19:53892231-53929860	114	213	228	258	69	226	558	741	747	615	904	923	282	33	32	44	30	63	1.32948	2.33627	2.46902	2.93575	0.738067	2.51959	6.09231	8.24116	8.23507	6.39478	9.96449	10.7872	3.06912	0.322372	0.310701	0.495039	0.269245	0.674096	2.0547	8.28583	0.856762	2.01172	7.13587e-08	2.64843e-06	3.27368	8.06499e-10	6.9023e-08	UP
ENSMUSG00000101514	Gm5524	predicted gene 5524 [Source:MGI Symbol;Acc:MGI:3646041]	1:27884046-27902396	13	10	35	38	17	12	48	167	71	113	122	123	26	1	12	13	12	3	0.400825	0.290003	1.00209	1.1432	0.480766	0.353699	1.38559	4.91051	2.06941	3.10646	3.55536	3.80057	0.748121	0.0258287	0.308041	0.386689	0.284737	0.0848637	0.611763	3.13798	0.30638	2.35879	7.21054e-08	2.66921e-06	3.35644	0.00565603	0.0293021	UP
ENSMUSG00000043535	Setx	senataxin [Source:MGI Symbol;Acc:MGI:2443480]	2:29124181-29182471	184	155	307	326	183	189	364	750	811	765	878	809	340	16	85	68	69	138	0.948469	0.751451	1.46945	1.63962	0.865215	0.931346	1.75661	3.68687	3.95179	3.51592	4.27768	4.17908	1.63558	0.0690858	0.364785	0.338159	0.273717	0.652657	1.10093	3.56132	0.555664	1.6937	7.26088e-08	2.68437e-06	2.68013	0.00347722	0.0197674	UP
ENSMUSG00000079884	Gm10698	predicted gene 10698 [Source:MGI Symbol;Acc:MGI:3704329]	9:33728247-33728850	80	57	445	181	46	163	267	1046	1232	1140	1400	1219	143	42	40	39	35	37	8.17586	5.47877	42.2294	18.0485	4.31191	15.9248	25.5461	101.945	119.021	103.877	135.232	124.846	13.6385	3.59547	3.40342	3.84516	2.75271	3.46935	15.6949	101.745	5.11743	2.69659	7.42707e-08	2.73519e-06	4.31339	1.99215e-11	2.84736e-09	UP
ENSMUSG00000024515	Smad4	SMAD family member 4 [Source:MGI Symbol;Acc:MGI:894293]	18:73639009-73703780	330	282	481	468	306	377	734	1140	1208	1108	1298	1171	437	69	133	127	111	156	3.5662	2.86619	4.82669	4.93468	3.03305	3.89473	7.42606	11.7487	12.3404	10.6759	13.2579	12.6817	4.40718	0.624603	1.19662	1.32405	0.923131	1.54675	3.85359	11.3551	1.67039	1.55907	7.47322e-08	2.74864e-06	2.76509	0.000662193	0.00523746	UP
ENSMUSG00000000686	Abhd15	abhydrolase domain containing 15 [Source:MGI Symbol;Acc:MGI:1914727]	11:77515121-77538607	12	20	16	26	7	5	32	87	107	103	100	85	36	0	0	3	4	4	0.20048	0.314238	0.248207	0.42379	0.107259	0.0798432	0.500488	1.38604	1.68974	1.53417	1.57896	1.42302	0.561251	0	0	0.0483509	0.0514235	0.0613071	0.22897	1.35207	0.120389	2.56194	7.48796e-08	2.75053e-06	3.4894	3.3799e-05	0.000466738	UP
ENSMUSG00000026255	Efhd1	EF hand domain containing 1 [Source:MGI Symbol;Acc:MGI:1921607]	1:87264363-87310839	762	803	772	670	816	849	2292	3322	2869	1881	2980	2562	804	184	232	172	230	243	14.4372	14.309	13.5818	12.3858	14.1803	15.3773	40.655	60.0234	51.3841	31.7753	53.3647	48.6447	14.2158	2.92019	3.65957	3.14388	3.35355	4.22413	14.0453	47.6412	5.25286	1.76213	7.74669e-08	2.83101e-06	3.18104	1.42577e-06	3.51228e-05	UP
ENSMUSG00000035898	Uba6	ubiquitin-like modifier activating enzyme 6 [Source:MGI Symbol;Acc:MGI:1913894]	5:86109287-86172803	45	61	147	73	55	79	158	400	273	381	318	315	112	11	18	34	23	27	0.313091	0.399164	0.949705	0.495563	0.350986	0.525449	1.02916	2.65406	1.79551	2.36351	2.0912	2.19633	0.72722	0.0641082	0.104266	0.228215	0.123151	0.172355	0.50566	2.02163	0.236553	1.99928	7.73909e-08	2.83101e-06	3.09528	2.35535e-05	0.000348318	UP
ENSMUSG00000085651	Gm11695	predicted gene 11695 [Source:MGI Symbol;Acc:MGI:3649841]	11:115462045-115463454	12	14	22	32	24	26	46	146	82	97	134	141	22	1	8	7	4	5	1.82008	1.99704	3.09823	4.73537	3.33861	3.76971	6.53163	21.1169	11.7564	13.117	19.2087	21.4306	3.11377	0.127049	1.01014	1.02422	0.466854	0.69573	3.12651	15.5269	1.07296	2.31214	7.94763e-08	2.89334e-06	3.8551	3.35024e-06	7.02403e-05	UP
ENSMUSG00000002996	Hbp1	high mobility group box transcription factor 1 [Source:MGI Symbol;Acc:MGI:894659]	12:31926254-31950535	334	314	644	602	393	274	837	1311	1653	1204	1891	1438	446	90	97	113	135	124	2.68347	2.3727	4.80449	4.71919	2.89607	2.10447	6.29571	10.0448	12.5543	8.62479	14.3599	11.5781	3.34405	0.605697	0.648835	0.875861	0.834703	0.914055	3.2634	10.5763	1.20387	1.69638	8.49024e-08	3.06356e-06	3.13508	3.20081e-06	6.77634e-05	UP
ENSMUSG00000034071	Zfp551	zinc fingr protein 551 [Source:MGI Symbol;Acc:MGI:3588205]	7:12415153-12422751	7	3	2	5	4	6	14	47	28	34	33	44	10	0	1	4	0	2	0.0864475	0.0348455	0.0229329	0.0602594	0.0453119	0.0708389	0.161879	0.553571	0.326897	0.374393	0.385225	0.544572	0.115263	0	0.0102834	0.0476595	0	0.022662	0.0534393	0.391089	0.0326446	2.87152	8.48101e-08	3.06356e-06	3.58258	0.000702603	0.00549381	UP
ENSMUSG00000081788	Gm5898	predicted gene 5898 [Source:MGI Symbol;Acc:MGI:3644921]	7:63542479-63544549	26	27	48	73	39	31	108	147	145	172	167	149	38	11	23	11	7	23	0.774941	0.75687	1.32848	2.12295	1.06619	0.883291	3.01366	4.17839	4.0854	4.57092	4.70463	4.45057	1.057	0.274634	0.570746	0.316302	0.160562	0.628974	1.15545	4.16726	0.501369	1.85064	8.47123e-08	3.06356e-06	3.05516	0.00389831	0.0217137	UP
ENSMUSG00000083443	Gm15519	predicted gene 15519 [Source:MGI Symbol;Acc:MGI:3782965]	6:112563642-112565207	11	13	37	22	10	14	26	102	111	116	115	131	16	7	5	7	8	2	0.433599	0.481956	1.35428	0.846131	0.36154	0.527566	0.959488	3.83428	4.13601	4.07682	4.28443	5.17472	0.588592	0.231125	0.164082	0.266193	0.242678	0.0723275	0.667511	3.74429	0.260833	2.48783	8.58681e-08	3.0906e-06	3.84349	0.000391266	0.00343205	UP
ENSMUSG00000041341	Atg2b	autophagy related 2B [Source:MGI Symbol;Acc:MGI:1923809]	12:105616136-105685211	214	135	263	268	166	199	290	725	808	790	878	904	219	26	52	75	83	87	0.75627	0.448704	0.86304	0.9241	0.53807	0.672291	0.959467	2.44338	2.69925	2.48921	2.93269	3.20153	0.72226	0.0769658	0.152996	0.2557	0.22573	0.282088	0.700412	2.45425	0.285957	1.80901	8.63483e-08	3.10398e-06	3.10142	7.05191e-05	0.000843503	UP
ENSMUSG00000017756	Slc12a7	solute carrier family 12, member 7 [Source:MGI Symbol;Acc:MGI:1342283]	13:73733094-73816754	109	89	444	445	162	168	323	1296	1193	1854	1233	1505	230	10	26	40	53	57	0.372677	0.286196	1.40962	1.48452	0.508031	0.549109	1.0339	4.22574	3.85581	5.65183	3.98454	5.15669	0.733874	0.0286396	0.0740107	0.13194	0.139454	0.178806	0.76836	3.98475	0.214454	2.37464	8.98922e-08	3.21117e-06	4.21575	3.73624e-12	6.92114e-10	UP
ENSMUSG00000051980	Casr	calcium-sensing receptor [Source:MGI Symbol;Acc:MGI:1351351]	16:36493696-36562141	116	128	91	106	185	122	159	805	647	630	741	951	85	5	20	26	21	39	1.0818	1.12269	0.788025	0.964533	1.58244	1.08765	1.38821	7.15938	5.70375	5.23842	6.53152	8.88783	0.739766	0.0390595	0.155286	0.233921	0.150716	0.333699	1.10452	5.81819	0.275408	2.39714	9.11605e-08	3.24569e-06	4.40093	4.06055e-12	7.42421e-10	UP
ENSMUSG00000118559	A930007A09Rik	RIKEN cDNA A930007A09 gene [Source:NCBI gene;Acc:432999]	16:13754566-13758537	11	6	13	21	5	6	63	46	44	46	48	52	16	3	2	2	1	9	0.170951	0.0876926	0.18759	0.318435	0.0712704	0.0891371	0.916607	0.681738	0.646386	0.637382	0.705062	0.809861	0.232058	0.0390525	0.0258756	0.0299877	0.0119611	0.128329	0.154179	0.732839	0.0778773	2.24889	9.21844e-08	3.27667e-06	3.23422	0.000757811	0.00583954	UP
ENSMUSG00000028630	Dyrk2	dual-specificity tyrosine-(Y)-phosphorylation regulated kinase 2 [Source:MGI Symbol;Acc:MGI:1330301]	10:118855603-118870209	208	197	483	447	204	254	429	981	1488	1332	1386	1196	364	58	98	103	132	142	1.84819	1.64632	3.98513	3.87536	1.66258	2.15755	3.5687	8.31273	12.4984	10.5526	11.6401	10.6498	3.01836	0.431692	0.724974	0.882935	0.902621	1.15764	2.52919	9.53705	1.18637	1.91487	9.65942e-08	3.42065e-06	3.00699	0.000277208	0.00258199	UP
ENSMUSG00000081787	Gm13991	predicted gene 13991 [Source:MGI Symbol;Acc:MGI:3651689]	2:116527843-116528490	6	11	50	28	4	20	18	219	221	222	209	250	15	10	12	9	7	4	0.571584	0.985553	4.42269	2.60252	0.349489	1.82133	1.6053	19.8949	19.9005	18.8553	18.8174	23.8656	1.33347	0.79793	0.951695	0.827083	0.513155	0.349583	1.79219	17.1565	0.795485	3.25896	9.68312e-08	3.4248e-06	4.43078	7.39615e-05	0.000875781	UP
ENSMUSG00000027878	Notch2	notch 2 [Source:MGI Symbol;Acc:MGI:97364]	3:98013527-98150361	174	168	368	340	233	292	531	828	963	899	907	821	288	32	99	64	102	156	0.958559	0.870448	1.88247	1.82755	1.17732	1.53778	2.73863	4.35001	5.01492	4.41571	4.72263	4.53252	1.48063	0.147667	0.454064	0.340139	0.432431	0.788488	1.37569	4.29574	0.607237	1.64275	9.72621e-08	3.43155e-06	2.82257	0.000817738	0.00621123	UP
ENSMUSG00000027164	Traf6	TNF receptor-associated factor 6 [Source:MGI Symbol;Acc:MGI:108072]	2:101678429-101701669	196	169	297	272	223	232	479	653	925	718	1003	629	259	42	66	66	95	96	1.38587	1.12387	1.95	1.87653	1.44624	1.56819	3.17082	4.40323	6.18268	4.5265	6.70311	4.45702	1.70905	0.248759	0.388529	0.450214	0.516938	0.622786	1.55845	4.90723	0.656045	1.6548	9.75319e-08	3.43683e-06	2.90304	0.000138704	0.00147377	UP
ENSMUSG00000029108	Pcdh7	protocadherin 7 [Source:MGI Symbol;Acc:MGI:1860487]	5:57717967-58133230	33	30	54	39	36	43	70	175	167	159	172	182	122	10	4	3	7	15	0.0854322	0.0730455	0.129808	0.0985114	0.0854815	0.106417	0.169655	0.432046	0.408684	0.367003	0.420859	0.47217	0.294745	0.0216851	0.0086215	0.00749273	0.0139458	0.0356281	0.0964492	0.378403	0.0636864	1.97208	1.00423e-07	3.53e-06	2.57087	0.00532688	0.027957	UP
ENSMUSG00000033578	Tmem35a	transmembrane protein 35A [Source:MGI Symbol;Acc:MGI:1914814]	X:134295225-134305969	31	38	36	29	34	33	82	203	113	139	150	155	26	10	5	3	2	4	0.99767	1.15022	1.07585	0.910662	1.00364	1.01527	2.47067	6.23042	3.43777	3.9886	4.56283	4.99907	0.780885	0.269582	0.133969	0.0931473	0.0495333	0.118107	1.02555	4.28156	0.240871	2.06174	1.04393e-07	3.64266e-06	4.15181	1.79389e-07	6.10768e-06	UP
ENSMUSG00000036461	Elf1	E74-like factor 1 [Source:MGI Symbol;Acc:MGI:107180]	14:79481194-79582494	204	131	361	323	181	394	565	1009	1212	987	1440	874	244	64	113	73	98	120	1.75017	1.05703	2.87587	2.7038	1.42428	3.23139	4.53804	8.25529	9.82927	7.54987	11.6767	7.51429	1.95356	0.459932	0.807125	0.604201	0.64703	0.944566	2.17376	8.22725	0.902736	1.92022	1.06027e-07	3.68618e-06	3.18803	5.70421e-05	0.000709737	UP
ENSMUSG00000063902	Gm7964	predicted gene 7964 [Source:MGI Symbol;Acc:MGI:3646150]	7:83755904-83757281	479	337	831	707	354	511	977	1786	1662	1935	2062	1830	583	86	148	139	154	160	21.4569	14.1979	34.5656	30.9009	14.5446	21.8824	40.9728	76.2964	70.3771	77.2831	87.3029	82.1504	24.3718	3.22696	5.51958	6.00694	5.30885	6.57586	22.9247	72.3971	8.50166	1.65903	1.07039e-07	3.71683e-06	3.09012	1.28705e-06	3.23567e-05	UP
ENSMUSG00000002565	Scin	scinderin [Source:MGI Symbol;Acc:MGI:1306794]	12:40059769-40134228	152	164	139	69	115	141	469	613	748	295	943	573	84	25	56	51	41	56	2.27292	2.30647	1.93004	1.00673	1.57727	2.01559	6.56574	8.74162	10.5733	3.93311	13.3279	8.58663	1.17221	0.313145	0.697174	0.735732	0.471818	0.768298	1.8515	8.62139	0.693062	2.21922	1.07252e-07	3.71973e-06	3.63686	5.41651e-06	0.000104748	UP
ENSMUSG00000021466	Ptch1	patched 1 [Source:MGI Symbol;Acc:MGI:105373]	13:63508328-63573598	171	150	298	269	193	172	265	623	1019	930	999	960	217	9	34	41	50	60	0.408889	0.337337	0.661662	0.627599	0.423286	0.393169	0.593232	1.42065	2.30331	1.98273	2.25779	2.30042	0.484234	0.0180267	0.0676861	0.0945801	0.0920083	0.131632	0.475324	1.80969	0.148028	1.92876	1.08667e-07	3.76422e-06	3.6118	1.99991e-08	9.914e-07	UP
ENSMUSG00000031353	Rbbp7	retinoblastoma binding protein 7, chromatin remodeling factor [Source:MGI Symbol;Acc:MGI:1194910]	X:162760402-162779092	244	223	591	424	205	356	651	1184	1064	1415	1270	1385	285	112	107	125	101	151	3.46802	2.98098	7.79992	5.88001	2.67247	4.83708	8.66247	16.0485	14.2956	17.9316	17.0609	19.7273	3.78027	1.33343	1.26616	1.71399	1.10474	1.9691	4.60641	15.6211	1.86128	1.76178	1.09003e-07	3.77131e-06	3.06912	0.000849896	0.00641197	UP
ENSMUSG00000003316	Glg1	golgi apparatus protein 1 [Source:MGI Symbol;Acc:MGI:104967]	8:111154421-111259216	387	321	1040	712	431	178	435	3204	3419	3491	3679	3567	560	112	144	102	126	79	2.64812	2.06583	6.60801	4.75365	2.70502	1.16436	2.78666	20.9079	22.1153	21.2984	23.7938	24.46	3.57603	0.641958	0.820353	0.673338	0.663505	0.495969	3.32416	19.227	1.14519	2.53207	1.1055e-07	3.81097e-06	4.06947	7.43354e-08	2.96468e-06	UP
ENSMUSG00000041297	Cdk13	cyclin-dependent kinase 13 [Source:MGI Symbol;Acc:MGI:1916812]	13:17710315-17805097	79	158	149	142	405	215	721	974	995	1001	1121	867	191	83	80	75	75	56	0.255326	0.480276	0.447165	0.447793	1.20058	0.664279	2.1816	3.00206	3.03992	2.88454	3.4244	2.80813	0.576091	0.224704	0.215265	0.233851	0.186543	0.166058	0.58257	2.89011	0.267085	2.31062	1.10816e-07	3.81553e-06	3.43575	1.51315e-05	0.000242354	UP
ENSMUSG00000038909	Kat7	K(lysine) acetyltransferase 7 [Source:MGI Symbol;Acc:MGI:2182799]	11:95274259-95310246	162	159	325	277	133	195	449	610	725	644	806	656	214	54	85	68	63	88	1.32871	1.22653	2.47521	2.21676	1.00054	1.52896	3.44772	4.77131	5.62112	4.7095	6.24828	5.39198	1.63802	0.370999	0.580428	0.538062	0.397654	0.662219	1.62945	5.03165	0.697897	1.62665	1.12958e-07	3.87529e-06	2.84995	0.00128628	0.00893163	UP
ENSMUSG00000041945	Mfsd9	major facilitator superfamily domain containing 9 [Source:MGI Symbol;Acc:MGI:2443548]	1:40772038-40790687	39	6	123	146	68	87	174	530	539	601	540	676	18	0	5	19	0	23	0.28879	0.0417845	0.845741	1.05487	0.461849	0.615863	1.20626	3.74275	3.77294	3.96798	3.77941	5.01646	0.124385	0	0.0308244	0.135732	0	0.156263	0.551482	3.58097	0.074534	2.69896	1.13485e-07	3.87938e-06	5.58631	3.52788e-10	3.44911e-08	UP
ENSMUSG00000042938	Gm14117	predicted gene 14117 [Source:MGI Symbol;Acc:MGI:3651328]	2:146305547-146306389	37	23	96	62	42	46	89	204	221	221	278	291	55	12	35	13	24	22	2.70927	1.58395	6.52737	4.42961	2.82079	3.21996	6.10121	14.2454	15.2972	14.4284	19.24	21.3538	3.75841	0.736034	2.1337	0.918329	1.35242	1.47802	3.54849	15.111	1.72949	2.09032	1.13375e-07	3.87938e-06	3.12718	0.00497439	0.0264771	UP
ENSMUSG00000105928	Gm9256	predicted gene 9256 [Source:MGI Symbol;Acc:MGI:3648981]	12:115892884-115894303	0	3	5	1	2	1	5	27	21	26	39	33	1	2	3	0	0	1	0	0.122646	0.201855	0.0424055	0.0797426	0.0415717	0.203453	1.11927	0.862918	1.00768	1.60236	1.43762	0.0405411	0.072822	0.108574	0	0	0.039882	0.0813702	1.03888	0.0436364	3.67439	1.14306e-07	3.89349e-06	4.57336	0.00528455	0.0277866	UP
ENSMUSG00000015002	Efr3a	EFR3 homolog A [Source:MGI Symbol;Acc:MGI:1923990]	15:65787034-65873816	424	394	647	535	361	485	863	1452	1701	1645	1772	1395	457	94	134	118	119	137	1.74647	1.52635	2.47464	2.15015	1.36386	1.90976	3.32794	5.70364	6.6232	6.04133	6.8987	5.75833	1.7567	0.324329	0.459529	0.468905	0.377216	0.517746	1.86187	5.72552	0.650738	1.62065	1.16714e-07	3.96133e-06	3.13726	2.48076e-06	5.51744e-05	UP
ENSMUSG00000029086	Prom1	prominin 1 [Source:MGI Symbol;Acc:MGI:1100886]	5:43993620-44102032	304	329	211	469	322	320	954	1633	1418	657	1657	1255	300	35	144	79	93	216	1.63119	1.66032	1.0513	2.45541	1.58473	1.64144	4.79237	8.35621	7.19245	3.14318	8.40355	6.74842	1.50224	0.157312	0.64329	0.408946	0.384028	1.06338	1.67073	6.43936	0.693199	1.94644	1.17899e-07	3.99683e-06	3.21558	8.99499e-05	0.00103292	UP
ENSMUSG00000044641	Pard6b	par-6 family cell polarity regulator beta [Source:MGI Symbol;Acc:MGI:2135605]	2:168081004-168101203	369	296	614	449	309	417	809	1425	1176	1214	1438	1339	340	59	89	66	121	108	6.70126	5.05574	10.354	7.95604	5.147	7.2395	13.7546	24.6794	20.1886	19.6571	24.6829	24.369	5.7623	0.897521	1.34565	1.15633	1.69107	1.79951	7.07559	21.2219	2.10873	1.58463	1.21899e-07	4.11775e-06	3.33111	1.02134e-08	5.77467e-07	UP
ENSMUSG00000095115	Itpripl2	inositol 1,4,5-triphosphate receptor interacting protein-like 2 [Source:MGI Symbol;Acc:MGI:2442416]	7:118485111-118491975	81	102	168	172	103	90	272	360	422	318	518	451	135	17	28	38	34	39	0.728329	0.862587	1.40269	1.509	0.849465	0.773614	2.2897	3.08699	3.58692	2.54941	4.40229	4.0639	1.13281	0.128042	0.209609	0.329633	0.23527	0.321741	1.02095	3.32987	0.392852	1.70556	1.26509e-07	4.22357e-06	3.08341	3.36979e-06	7.05451e-05	UP
ENSMUSG00000025544	Tm9sf2	transmembrane 9 superfamily member 2 [Source:MGI Symbol;Acc:MGI:1915309]	14:122107038-122159604	1069	892	2122	1632	900	1213	2212	4873	4626	4166	5026	4432	1055	152	298	201	219	208	17.6059	13.8169	32.4518	26.2254	13.5954	19.0979	34.1064	76.5365	72.0203	61.1748	78.237	73.1489	16.2151	2.09695	4.08611	3.19363	2.77571	3.14301	20.4655	65.8707	5.25176	1.68644	1.29964e-07	4.32375e-06	3.64876	6.8677e-11	8.37116e-09	UP
ENSMUSG00000107770	Gm44126	predicted gene, 44126 [Source:MGI Symbol;Acc:MGI:5690518]	6:76284416-76284929	5	2	25	12	12	8	17	99	82	72	117	81	7	0	1	4	1	4	0.600445	0.225885	2.78793	1.4062	1.3218	0.918379	1.91127	11.3382	9.30903	7.70952	13.2805	9.7483	0.784472	0	0.0999932	0.463428	0.0924312	0.440719	1.21011	8.88279	0.313507	2.87588	1.31939e-07	4.3784e-06	4.82444	8.3886e-08	3.29425e-06	UP
ENSMUSG00000021703	Serinc5	serine incorporator 5 [Source:MGI Symbol;Acc:MGI:2444223]	13:92611091-92711947	69	69	170	171	89	84	174	405	411	506	446	456	136	15	30	22	13	37	0.580827	0.546279	1.3288	1.40448	0.687159	0.675959	1.37125	3.25121	3.27046	3.79771	3.54849	3.84673	1.06838	0.105768	0.210248	0.178661	0.0842156	0.285761	0.870584	3.18098	0.322172	1.86941	1.34792e-07	4.45246e-06	3.30357	3.3803e-07	1.04592e-05	UP
ENSMUSG00000022231	Sema5a	sema domain, seven thrombospondin repeats (type 1 and type 1-like), transmembrane domain (TM) and short cytoplasmic domain, (semaphorin) 5A [Source:MGI Symbol;Acc:MGI:107556]	15:32244810-32696341	377	343	571	482	343	451	970	1186	1285	1166	1753	1290	481	61	106	100	110	204	0.963021	0.824045	1.35438	1.20133	0.803627	1.10132	2.31972	2.88915	3.10288	2.65561	4.23237	3.30226	1.14664	0.130523	0.22543	0.246435	0.216239	0.478107	1.04129	3.08367	0.407228	1.56628	1.34923e-07	4.45246e-06	2.92074	4.98323e-06	9.80523e-05	UP
ENSMUSG00000074639	Rdh16f2	RDH16 family member 2 [Source:MGI Symbol;Acc:MGI:3583955]	10:127866474-127877317	855	503	993	979	768	412	2680	4130	2473	1565	2899	2199	266	52	155	149	31	158	41.7211	23.0846	44.9937	46.6115	34.373	19.219	122.432	192.19	114.073	68.0889	133.705	107.533	12.1132	2.12548	6.29702	7.01429	1.16413	7.07374	35.0005	123.004	5.96464	1.81325	1.35087e-07	4.45272e-06	4.36612	5.2827e-10	4.79823e-08	UP
ENSMUSG00000024754	Cemip2	cell migration inducing hyaluronidase 2 [Source:MGI Symbol;Acc:MGI:1890373]	19:21778342-21858360	157	145	312	263	194	171	367	581	722	740	747	731	198	31	18	35	38	47	0.731691	0.635564	1.35019	1.19593	0.829275	0.761845	1.60127	2.58224	3.18079	3.07491	3.29047	3.41408	0.861154	0.121019	0.0698412	0.157363	0.136289	0.20097	0.917416	2.85729	0.257773	1.639	1.39862e-07	4.59952e-06	3.47048	3.727e-10	3.61866e-08	UP
ENSMUSG00000024383	Map3k2	mitogen-activated protein kinase kinase kinase 2 [Source:MGI Symbol;Acc:MGI:1346873]	18:32163089-32236751	215	196	588	572	253	336	665	1460	1406	1555	1348	1142	393	40	67	81	115	101	0.884114	0.758037	2.24523	2.29503	0.95424	1.32085	2.56013	5.72552	5.46544	5.70129	5.23926	4.70613	1.50817	0.137783	0.229382	0.321339	0.36393	0.381061	1.40958	4.89963	0.490278	1.7974	1.44157e-07	4.72986e-06	3.321	1.24595e-08	6.85509e-07	UP
ENSMUSG00000027433	Xrn2	5'-3' exoribonuclease 2 [Source:MGI Symbol;Acc:MGI:894687]	2:147012996-147078000	174	178	507	358	210	205	434	881	1040	1149	1210	1118	327	54	90	109	56	110	2.36422	2.27468	6.39672	4.74615	2.61713	2.66277	5.52075	11.4158	13.358	13.9197	15.5393	15.2232	4.14642	0.614603	1.0181	1.4288	0.585562	1.3713	3.51028	12.4961	1.52746	1.83182	1.47213e-07	4.81908e-06	3.03227	0.000103466	0.00116067	UP
ENSMUSG00000060961	Slc4a4	solute carrier family 4 (anion exchanger), member 4 [Source:MGI Symbol;Acc:MGI:1927555]	5:88886486-89239653	4590	3836	11765	8307	4402	4851	7774	25858	26462	31382	30151	27179	6524	232	599	472	776	756	20.5864	16.1812	48.9972	36.3523	18.1086	20.799	32.6424	110.6	112.191	125.493	127.814	122.16	27.3066	0.871602	2.2367	2.04229	2.67841	3.11093	26.8374	105.15	6.37443	1.97013	1.50741e-07	4.9233e-06	4.04401	4.76711e-12	8.54952e-10	UP
ENSMUSG00000027799	Nbea	neurobeachin [Source:MGI Symbol;Acc:MGI:1347075]	3:55625195-56183701	102	87	231	175	127	134	300	456	484	413	585	477	127	21	38	26	31	34	0.168174	0.134908	0.353654	0.281525	0.192056	0.211205	0.463071	0.716988	0.754344	0.607125	0.911634	0.788137	0.195411	0.0290028	0.0521618	0.0413559	0.039334	0.0514327	0.223587	0.706883	0.0681164	1.66064	1.51849e-07	4.94816e-06	3.3754	9.43613e-09	5.41126e-07	UP
ENSMUSG00000023150	Ivns1abp	influenza virus NS1A binding protein [Source:MGI Symbol;Acc:MGI:2152389]	1:151344477-151364422	2256	1513	4082	4918	2953	2592	5734	11162	11260	9649	10975	10343	3627	541	1086	744	1002	1595	15.4115	9.72091	25.8934	32.7804	18.5027	16.9271	36.6718	72.7173	72.7129	58.7704	70.8627	70.8073	23.1227	3.09574	6.17657	4.90326	5.26769	9.99693	19.8727	63.7571	8.76048	1.6818	1.55733e-07	5.06876e-06	2.8635	0.000135432	0.00144555	UP
ENSMUSG00000045441	Gprin3	GPRIN family member 3 [Source:MGI Symbol;Acc:MGI:1924785]	6:59347226-59426294	24	6	60	46	14	18	98	122	168	104	178	163	51	0	15	7	10	11	0.177655	0.0417694	0.41241	0.332236	0.0950523	0.127372	0.679145	0.861224	1.17556	0.686393	1.24536	1.20915	0.352309	0	0.0924419	0.049989	0.0569659	0.0747075	0.197749	0.976138	0.104402	2.30341	1.6084e-07	5.19964e-06	3.22493	0.000407252	0.00353701	UP
ENSMUSG00000094117	Igkv3-12	immunoglobulin kappa variable 3-12 [Source:MGI Symbol;Acc:MGI:1330815]	6:70518250-70518849	2	0	0	0	0	4	24	26	23	8	16	12	8	0	0	0	0	0	0.343832	0	0	0	0	0.657544	3.86345	4.26348	3.73844	1.22649	2.60018	2.06769	1.28375	0	0	0	0	0	0.166896	2.95996	0.213959	4.14856	1.63401e-07	5.26459e-06	3.79017	0.000213411	0.00208719	UP
ENSMUSG00000028715	Cyp4a14	cytochrome P450, family 4, subfamily a, polypeptide 14 [Source:MGI Symbol;Acc:MGI:1096550]	4:115486200-115496142	1802	81	350	745	75	92	7950	15430	12142	1765	10819	4936	343	115	443	687	137	424	38.7843	1.63964	6.99488	15.6451	1.48058	1.89293	160.191	316.708	247.036	33.8702	220.088	106.464	6.88941	2.0733	7.93813	14.2648	2.26919	8.37276	11.0729	180.726	6.96793	4.0287	1.65517e-07	5.32074e-06	4.69693	3.66264e-06	7.53315e-05	UP
ENSMUSG00000020900	Myh10	myosin, heavy polypeptide 10, non-muscle [Source:MGI Symbol;Acc:MGI:1930780]	11:68691559-68816632	223	242	496	430	227	279	582	903	1078	1163	1095	1154	362	26	55	46	89	121	0.820044	0.836973	1.69366	1.54284	0.765645	0.980801	2.00367	3.16674	3.74732	3.81316	3.80589	4.25272	1.24231	0.0800882	0.168388	0.163192	0.251867	0.408244	1.10666	3.46492	0.385681	1.64661	1.68618e-07	5.40483e-06	3.16734	1.04642e-07	3.96554e-06	UP
ENSMUSG00000033577	Myo6	myosin VI [Source:MGI Symbol;Acc:MGI:104785]	9:80165031-80311729	368	290	1648	1298	566	830	1276	3739	3457	6841	6377	4383	1103	83	305	174	164	248	1.1493	0.851816	4.77917	3.9553	1.62131	2.47802	3.73082	11.136	10.2059	19.0491	18.8239	13.7177	3.21474	0.217133	0.793042	0.524253	0.394163	0.71062	2.47249	12.7773	0.975659	2.36954	1.68889e-07	5.40483e-06	3.71106	3.66564e-08	1.65406e-06	UP
ENSMUSG00000032393	Dpp8	dipeptidylpeptidase 8 [Source:MGI Symbol;Acc:MGI:1921638]	9:65032414-65082651	459	377	587	688	509	162	892	1646	1902	2327	1848	1919	608	77	93	158	70	80	1.70846	1.31976	2.02881	2.49862	1.73771	0.576433	3.10832	5.84268	6.69222	7.72253	6.50133	7.15803	2.11194	0.240074	0.288196	0.567356	0.200511	0.273201	1.64497	6.17085	0.613547	1.90741	1.69465e-07	5.4172e-06	3.33022	4.61782e-07	1.3658e-05	UP
ENSMUSG00000021279	Cdc42bpb	CDC42 binding protein kinase beta [Source:MGI Symbol;Acc:MGI:2136459]	12:111292976-111377718	545	557	1008	1072	662	567	1245	2282	2332	2725	2779	2416	820	193	277	299	246	328	3.59458	3.45517	6.17338	6.89869	4.00476	3.57501	7.68759	14.3535	14.5395	16.0247	17.324	15.9689	5.04721	1.06628	1.52105	1.90252	1.24863	1.98485	4.61693	14.3164	2.12842	1.63266	1.69731e-07	5.41938e-06	2.74981	0.00741702	0.0362571	UP
ENSMUSG00000095571	Ighv5-17	immunoglobulin heavy variable 5-17 [Source:MGI Symbol;Acc:MGI:4439533]	12:113859149-113859670	0	0	3	0	0	1	10	8	23	5	31	17	2	0	2	0	0	2	0	0	0.424513	0	0	0.145758	1.42693	1.16291	3.31383	0.679366	4.46572	2.59645	0.284486	0	0.253773	0	0	0.279666	0.0950451	2.2742	0.136321	4.5806	1.7069e-07	5.4381e-06	4.06028	0.00855299	0.0405979	UP
ENSMUSG00000028053	Ash1l	ASH1 like histone lysine methyltransferase [Source:MGI Symbol;Acc:MGI:2183158]	3:88950622-89079375	324	113	592	414	408	276	562	1633	1965	1421	1705	1438	293	74	113	75	107	113	1.12993	0.370638	1.91708	1.40873	1.30507	0.920152	1.8349	5.43106	6.47796	4.41849	5.62005	5.02566	0.953592	0.216173	0.328094	0.252334	0.28717	0.361567	1.17527	4.80136	0.399822	2.03045	1.74593e-07	5.53775e-06	3.58601	1.31177e-07	4.79061e-06	UP
ENSMUSG00000038116	Phf20	PHD finger protein 20 [Source:MGI Symbol;Acc:MGI:2444148]	2:156196466-156309952	136	107	286	339	168	132	478	559	673	657	713	614	192	39	73	52	53	85	0.590157	0.436691	1.15241	1.43532	0.66866	0.547578	1.94189	2.3133	2.76066	2.54194	2.92433	2.67008	0.777528	0.141761	0.263733	0.21769	0.176992	0.338413	0.805136	2.52537	0.319353	1.64919	1.80797e-07	5.70287e-06	2.98327	2.571e-05	0.000375086	UP
ENSMUSG00000029196	Tada2b	transcriptional adaptor 2B [Source:MGI Symbol;Acc:MGI:3035274]	5:36473670-36484285	131	142	275	208	173	203	332	693	702	734	625	591	194	23	63	46	60	80	1.58184	1.61265	3.08343	2.45061	1.91604	2.3433	3.75317	7.98021	8.013	7.90238	7.1331	7.15163	2.18614	0.232638	0.633349	0.535863	0.557557	0.886301	2.16465	6.98892	0.838641	1.69094	1.85995e-07	5.83466e-06	3.05894	1.22775e-05	0.000203832	UP
ENSMUSG00000076435	Acsf2	acyl-CoA synthetase family member 2 [Source:MGI Symbol;Acc:MGI:2388287]	11:94557102-94601871	216	188	220	238	218	186	953	617	702	411	947	676	302	41	83	54	123	111	3.30685	2.70696	3.12747	3.55516	3.06115	2.72218	13.6591	9.00817	10.1593	5.61014	13.7031	10.3713	4.31474	0.525782	1.05792	0.797554	1.44915	1.55914	3.07996	10.4185	1.61738	1.75817	1.87581e-07	5.85868e-06	2.68742	0.00812698	0.0390431	UP
ENSMUSG00000083325	Gm14121	predicted gene 14121 [Source:MGI Symbol;Acc:MGI:3651769]	2:150499466-150500845	31	40	69	27	21	33	79	170	188	181	190	153	34	6	21	10	14	14	1.38662	1.68277	2.86591	1.17835	0.861567	1.41108	3.30827	7.25173	7.94927	7.2186	8.03273	6.85838	1.41928	0.224806	0.782045	0.431533	0.481919	0.574553	1.56438	6.76983	0.652356	2.11353	1.87798e-07	5.85906e-06	3.37539	0.000233676	0.00224945	UP
ENSMUSG00000029246	Ppat	phosphoribosyl pyrophosphate amidotransferase [Source:MGI Symbol;Acc:MGI:2387203]	5:76913249-76951578	247	210	468	388	259	178	522	950	998	892	1051	1116	89	71	100	97	119	103	1.90156	1.52054	3.34558	2.91452	1.82886	1.31002	3.76232	6.97476	7.26296	6.12282	7.64761	8.61005	0.63943	0.457864	0.640954	0.720433	0.705033	0.727535	2.13685	6.73009	0.648541	1.65514	1.89289e-07	5.89757e-06	3.37535	0.00407254	0.0225107	UP
ENSMUSG00000052713	Zfp608	zinc finger protein 608 [Source:MGI Symbol;Acc:MGI:2442338]	18:54888048-54992555	44	39	87	98	80	62	174	231	224	209	272	270	70	9	28	29	29	40	0.276219	0.230262	0.507139	0.600267	0.46063	0.372073	1.02262	1.38293	1.32926	1.1698	1.61389	1.69858	0.410091	0.0473264	0.146341	0.175631	0.1401	0.230386	0.407765	1.36951	0.191646	1.74785	1.89445e-07	5.89757e-06	2.83715	0.00573853	0.0296205	UP
ENSMUSG00000021213	Akr1c13	aldo-keto reductase family 1, member C13 [Source:MGI Symbol;Acc:MGI:1351662]	13:4191150-4205596	68	43	118	111	61	61	157	539	264	216	354	308	61	19	14	26	21	36	2.41237	1.4347	3.8871	3.84214	1.98486	2.06875	5.21436	18.2352	8.85326	6.83217	11.8698	10.9499	2.01954	0.564608	0.413501	0.889841	0.573326	1.17176	2.60499	10.3258	0.938761	1.9869	1.93934e-07	6.02062e-06	3.45935	2.58266e-05	0.000376397	UP
ENSMUSG00000045294	Insig1	insulin induced gene 1 [Source:MGI Symbol;Acc:MGI:1916289]	5:28071363-28078662	231	256	372	303	220	384	529	2124	1134	882	1434	1014	399	35	42	33	100	91	4.12828	4.3029	6.17325	5.2835	3.60619	6.56043	8.85082	36.1996	19.1575	14.054	24.2223	18.1603	6.65453	0.523949	0.624916	0.568958	1.37533	1.49211	5.00909	20.1074	1.8733	2.00511	1.98349e-07	6.13464e-06	3.42408	1.91064e-07	6.41213e-06	UP
ENSMUSG00000063684	Hadhb-ps	hydroxyacyl-CoA dehydrogenase trifunctional multienzyme complex subunit beta, pseudogene [Source:MGI Symbol;Acc:MGI:3651143]	2:108948806-108950233	539	364	1495	1159	329	739	1514	3089	2843	3459	3687	3581	745	130	191	150	133	121	23.2992	14.7985	60.0075	48.8828	13.0441	30.5379	61.27	127.339	116.171	133.314	150.638	155.126	30.0535	4.70716	6.87382	6.25534	4.42437	4.79887	31.7617	123.976	9.51885	1.9647	2.01243e-07	6.20403e-06	3.70313	2.52249e-10	2.59218e-08	UP
ENSMUSG00000101800	Rnf170-ps	ring finger protein 170, pseudogene [Source:MGI Symbol;Acc:MGI:3645710]	7:26072073-26072931	6	2	6	2	5	3	7	32	45	45	44	31	12	0	4	1	1	0	0.431183	0.135163	0.4004	0.1402	0.329553	0.206084	0.470878	2.19301	3.05677	2.88323	2.98852	2.23241	0.804774	0	0.239314	0.0693195	0.0553081	0	0.273764	2.30414	0.194786	3.07322	2.07662e-07	6.3744e-06	3.56427	0.00253042	0.0154285	UP
ENSMUSG00000003226	Ranbp2	RAN binding protein 2 [Source:MGI Symbol;Acc:MGI:894323]	10:58446920-58494356	572	406	1209	1009	598	650	1250	2462	2556	2712	2635	2635	788	77	183	147	146	249	2.82106	1.88324	5.53673	4.85542	2.7051	3.06458	5.77159	11.5796	11.9164	11.9255	12.283	13.0234	3.62684	0.318104	0.751413	0.699422	0.554135	1.12672	3.47769	11.0832	1.17944	1.67218	2.13685e-07	6.54522e-06	3.23221	2.03034e-08	1.00472e-06	UP
ENSMUSG00000116812	Gm2792	predicted gene 2792 [Source:MGI Symbol;Acc:MGI:3780960]	17:6339604-6361848	0	4	8	1	2	3	7	30	31	47	34	41	5	2	2	0	5	1	0	0.0735075	0.145161	0.0190617	0.035845	0.0560387	0.128042	0.559045	0.572621	0.818858	0.627942	0.802878	0.0911687	0.0327342	0.032535	0	0.0751882	0.0179273	0.0549356	0.584898	0.0415922	3.41237	2.19773e-07	6.69582e-06	3.8138	0.00992916	0.045489	UP
ENSMUSG00000069324	Gm5096	predicted gene 5096 [Source:MGI Symbol;Acc:MGI:3643681]	18:87756286-87758151	6	3	35	28	9	3	74	150	34	86	189	141	14	2	0	4	4	0	0.198492	0.093332	1.07512	0.903769	0.273073	0.0948694	2.29175	4.73205	1.06323	2.53651	5.90935	4.67431	0.432217	0.0554166	0	0.127654	0.101827	0	0.439776	3.53453	0.119519	3.00668	2.20419e-07	6.70836e-06	4.88621	9.03099e-08	3.48814e-06	UP
ENSMUSG00000021140	Pcnx	pecanex homolog [Source:MGI Symbol;Acc:MGI:1891924]	12:81860023-82000924	101	202	196	307	217	197	306	791	877	930	984	916	245	31	79	87	86	135	0.297675	0.559932	0.536401	0.882838	0.586609	0.555047	0.84433	2.22325	2.44337	2.44386	2.7411	2.70547	0.673866	0.0765324	0.193848	0.24737	0.195059	0.365053	0.56975	2.23356	0.291955	1.97095	2.21204e-07	6.72507e-06	2.93553	0.00114021	0.00811961	UP
ENSMUSG00000021676	Iqgap2	IQ motif containing GTPase activating protein 2 [Source:MGI Symbol;Acc:MGI:2449975]	13:95627174-95892483	399	481	892	741	470	625	1120	2065	1928	2001	2140	1860	751	41	87	58	113	103	2.97061	3.36808	6.16666	5.38285	3.20951	4.44832	7.8066	14.6617	13.5691	13.2829	15.059	13.8776	5.21796	0.255693	0.539269	0.416592	0.647442	0.703579	4.25767	13.0428	1.29676	1.61512	2.35375e-07	7.08058e-06	3.33028	1.44793e-09	1.09595e-07	UP
ENSMUSG00000045817	Zfp36l2	zinc finger protein 36, C3H type-like 2 [Source:MGI Symbol;Acc:MGI:107945]	17:84183931-84187947	391	317	984	849	315	612	1168	1911	2479	1722	2905	2310	701	100	159	170	248	193	6.83726	5.21349	15.9777	14.4855	5.05223	10.2306	19.1213	31.8682	40.978	26.8479	48.0132	40.4804	11.4396	1.46477	2.31481	2.86789	3.33738	3.09646	9.63279	34.5515	4.08682	1.84272	2.36252e-07	7.09203e-06	3.0797	1.61704e-05	0.000255501	UP
ENSMUSG00000013275	Slc41a1	solute carrier family 41, member 1 [Source:MGI Symbol;Acc:MGI:2444823]	1:131827493-131848865	106	86	258	225	128	132	288	624	447	588	540	618	222	9	47	50	27	62	1.22576	0.935324	2.77034	2.53866	1.35763	1.45922	3.11791	6.88142	4.88628	6.06249	5.90206	7.16173	2.39575	0.0871788	0.452494	0.5578	0.240278	0.657804	1.71449	5.66865	0.731884	1.72523	2.37429e-07	7.11087e-06	2.95332	8.36625e-05	0.000973306	UP
ENSMUSG00000035566	Pcdh17	protocadherin 17 [Source:MGI Symbol;Acc:MGI:2684924]	14:84443563-84539002	84	62	265	189	78	109	168	528	875	740	682	597	143	23	45	11	21	10	0.38954	0.270411	1.14111	0.855168	0.331767	0.483213	0.729369	2.33504	3.83571	3.05966	2.98926	2.77441	0.61886	0.089343	0.173738	0.049212	0.0749446	0.0425478	0.578535	2.62058	0.174774	2.17941	2.37783e-07	7.11087e-06	3.90632	8.72793e-07	2.33162e-05	UP
ENSMUSG00000059495	Arhgef12	Rho guanine nucleotide exchange factor (GEF) 12 [Source:MGI Symbol;Acc:MGI:1916882]	9:42963842-43107239	1667	1323	2355	2135	1602	1674	2989	5051	6420	6016	6366	5454	1967	199	505	407	395	567	4.90328	3.65994	6.43211	6.12731	4.32196	4.70706	8.23089	14.1684	17.8507	15.7772	17.6981	16.0766	5.39936	0.490306	1.23667	1.15492	0.894121	1.53016	5.02528	14.967	1.78426	1.57451	2.43954e-07	7.2471e-06	3.06839	1.45558e-06	3.56699e-05	UP
ENSMUSG00000033102	Cdc14b	CDC14 cell division cycle 14B [Source:MGI Symbol;Acc:MGI:2441808]	13:64189268-64275290	18	11	97	130	12	81	173	424	444	445	550	435	132	38	13	24	16	18	0.0678357	0.0389913	0.339452	0.478034	0.0414804	0.291824	0.610394	1.52388	1.58177	1.49529	1.95913	1.64289	0.464252	0.119961	0.0407897	0.0872588	0.046405	0.062239	0.209603	1.46889	0.136818	2.809	2.45077e-07	7.27291e-06	3.4244	2.87239e-05	0.0004094	UP
ENSMUSG00000028701	Lurap1	leucine rich adaptor protein 1 [Source:MGI Symbol;Acc:MGI:1915325]	4:116132406-116151338	96	63	109	116	104	87	211	312	317	265	381	331	92	3	25	24	23	24	0.955631	0.589823	1.00753	1.12667	0.949555	0.827904	1.96639	2.96186	2.98296	2.352	3.58471	3.30198	0.854658	0.0250147	0.207191	0.230481	0.176196	0.219196	0.909519	2.85832	0.285456	1.65199	2.5249e-07	7.4465e-06	3.32382	3.68868e-06	7.58118e-05	UP
ENSMUSG00000039976	Tbc1d16	TBC1 domain family, member 16 [Source:MGI Symbol;Acc:MGI:2652878]	11:119143045-119228499	233	220	291	267	186	197	415	767	709	719	895	746	216	19	51	43	59	61	1.76864	1.57061	2.05111	1.97749	1.29498	1.42953	2.94917	5.55226	5.08743	4.86614	6.42118	5.67478	1.53011	0.120809	0.322305	0.314891	0.344654	0.424831	1.68206	5.09183	0.5096	1.59795	2.5934e-07	7.60264e-06	3.32075	6.20729e-09	3.85825e-07	UP
ENSMUSG00000024759	Atl3	atlastin GTPase 3 [Source:MGI Symbol;Acc:MGI:1924270]	19:7494040-7539674	529	514	909	837	528	607	1214	2106	2086	1969	2161	1842	708	57	61	167	153	235	2.133	1.94922	3.40337	3.29291	1.9527	2.33973	4.58271	8.0981	7.95091	7.07867	8.23564	7.44304	2.66412	0.192518	0.204775	0.649618	0.474759	0.869368	2.51182	7.23151	0.842527	1.52556	2.60725e-07	7.6264e-06	3.1015	1.1787e-06	3.01991e-05	UP
ENSMUSG00000042699	Dhx9	DEAH (Asp-Glu-Ala-His) box polypeptide 9 [Source:MGI Symbol;Acc:MGI:108177]	1:153455758-153487660	689	574	938	913	691	864	1503	2270	2958	2328	3121	2153	822	113	193	170	183	187	3.41912	2.67899	4.32225	4.42066	3.14514	4.09875	6.98271	10.7427	13.8759	10.3003	14.6385	10.707	3.80674	0.469717	0.79738	0.813864	0.698866	0.851409	3.68082	11.2079	1.23966	1.60641	2.62577e-07	7.67274e-06	3.17649	1.49571e-07	5.27752e-06	UP
ENSMUSG00000044338	Aplnr	apelin receptor [Source:MGI Symbol;Acc:MGI:1346086]	2:85136225-85139923	18	22	19	31	10	9	68	72	78	85	72	171	44	1	4	2	3	13	0.276939	0.318349	0.271449	0.465374	0.14112	0.132373	0.979478	1.05644	1.13446	1.16604	1.04703	2.63658	0.631777	0.0128886	0.051239	0.0296887	0.0355221	0.183512	0.267601	1.33667	0.157438	2.32049	2.64847e-07	7.7154e-06	3.08579	0.000227141	0.0021978	UP
ENSMUSG00000087034	Cbfa2t2-ps1	CBFA2/RUNX1 translocation partner 2, pseudogene 1 [Source:MGI Symbol;Acc:MGI:1333788]	5:60231483-60232212	3	3	9	4	1	1	6	28	35	40	40	35	3	0	1	0	0	0	0.253689	0.238572	0.706673	0.330083	0.0775579	0.0808655	0.474992	2.25788	2.79769	3.01569	3.19695	2.96586	0.236692	0	0.0704061	0	0	0	0.28124	2.45151	0.051183	3.12379	2.67067e-07	7.76424e-06	5.58186	3.60851e-07	1.10397e-05	UP
ENSMUSG00000028228	Cpne3	copine III [Source:MGI Symbol;Acc:MGI:1917818]	4:19519254-19570108	470	442	715	577	383	523	849	1858	1695	1777	1793	1677	504	92	132	82	92	108	3.88902	3.43975	5.49363	4.65841	2.90675	4.13701	6.57687	14.6615	13.2581	13.11	14.0227	13.906	3.89188	0.637665	0.909344	0.654581	0.585838	0.819911	4.08743	12.5892	1.24987	1.62292	2.69886e-07	7.83822e-06	3.33233	6.60172e-08	2.67845e-06	UP
ENSMUSG00000027309	4930402H24Rik	RIKEN cDNA 4930402H24 gene [Source:MGI Symbol;Acc:MGI:1923029]	2:130706200-130906406	497	385	902	892	634	545	1022	2418	1997	2210	2269	2246	655	100	220	208	157	228	2.32697	1.69535	3.92149	4.07492	2.72264	2.43934	4.47976	10.7964	8.83853	9.22566	10.041	10.5383	2.86195	0.39219	0.857568	0.939517	0.565694	0.979421	2.86345	8.98661	1.09939	1.65002	2.81564e-07	8.13602e-06	3.03107	5.92105e-05	0.000730903	UP
ENSMUSG00000064210	Ano6	anoctamin 6 [Source:MGI Symbol;Acc:MGI:2145890]	15:95790843-95974751	299	248	562	178	206	335	822	1267	924	1481	1184	939	463	30	69	131	112	168	1.19724	0.933953	2.08957	0.695424	0.756561	1.28232	3.08142	4.83812	3.49744	5.28733	4.48094	3.76792	1.73012	0.100622	0.230023	0.506043	0.345124	0.617192	1.15918	4.15886	0.588187	1.84309	2.98051e-07	8.56912e-06	2.82184	0.000263168	0.00248024	UP
ENSMUSG00000116560	Gm2808	predicted gene 2808 [Source:MGI Symbol;Acc:MGI:3780977]	17:6511791-6528713	9	4	22	14	10	19	11	89	123	138	129	104	11	8	0	6	4	6	0.175872	0.0735075	0.399171	0.266925	0.179225	0.354919	0.201218	1.65849	2.27199	2.40426	2.38248	2.03653	0.200586	0.130944	0	0.11311	0.0601487	0.107564	0.241603	1.82583	0.102059	2.91784	2.98388e-07	8.57019e-06	4.16108	0.000985341	0.00723071	UP
ENSMUSG00000021338	Carmil1	capping protein regulator and myosin 1 linker 1 [Source:MGI Symbol;Acc:MGI:1915982]	13:24012344-24280795	94	116	202	218	84	156	287	439	501	649	597	493	145	19	39	37	32	38	0.46312	0.537509	0.924114	1.04795	0.379587	0.734736	1.32378	2.06262	2.3333	2.85089	2.78001	2.4341	0.666682	0.0784116	0.159972	0.175863	0.121328	0.171771	0.68117	2.29745	0.229005	1.75395	3.06349e-07	8.78394e-06	3.32659	3.60842e-08	1.63611e-06	UP
ENSMUSG00000015468	Notch4	notch 4 [Source:MGI Symbol;Acc:MGI:107471]	17:34564268-34588503	133	71	168	236	102	102	422	357	438	406	459	433	183	27	24	40	47	59	0.673319	0.33806	0.789752	1.16574	0.473629	0.493641	2.0001	1.72357	2.09611	1.8326	2.1963	2.19678	0.864586	0.114498	0.101156	0.195361	0.183112	0.274045	0.65569	2.00758	0.288793	1.61437	3.12796e-07	8.95699e-06	2.79735	5.80178e-05	0.000719968	UP
ENSMUSG00000045896	Paip2b	poly(A) binding protein interacting protein 2B [Source:MGI Symbol;Acc:MGI:2386865]	6:83805401-83831741	97	83	229	181	73	110	235	431	395	548	518	569	165	38	56	25	45	26	0.829426	0.667489	1.81824	1.51009	0.572525	0.899166	1.88123	3.51458	3.19278	4.17788	4.18642	4.87577	1.31667	0.272176	0.398661	0.206231	0.296118	0.203976	1.04949	3.63811	0.448971	1.7935	3.22903e-07	9.2187e-06	3.01849	0.0012634	0.0088097	UP
ENSMUSG00000022707	Gbe1	glucan (1,4-alpha-), branching enzyme 1 [Source:MGI Symbol;Acc:MGI:1921435]	16:70313949-70569716	100	91	319	186	75	162	179	675	835	908	886	827	172	31	36	46	33	39	0.637688	0.545773	1.88889	1.15728	0.438667	0.987558	1.06863	4.10488	5.03338	5.16254	5.34008	5.28491	1.02358	0.165588	0.191127	0.282989	0.161945	0.228177	0.942643	4.33241	0.342234	2.20038	3.39995e-07	9.62016e-06	3.66211	8.5747e-08	3.35797e-06	UP
ENSMUSG00000062373	Tmem65	transmembrane protein 65 [Source:MGI Symbol;Acc:MGI:1922118]	15:58782269-58823638	373	412	540	492	372	483	1187	1368	1305	1059	1573	1245	537	88	110	106	119	113	3.29203	3.41992	4.42548	4.23682	3.01137	4.07517	9.80789	11.5142	10.8876	8.33341	13.1218	11.0116	4.42299	0.650579	0.808277	0.902543	0.808258	0.915031	3.74347	10.7794	1.41795	1.52583	3.44992e-07	9.69436e-06	2.9264	7.90626e-06	0.000141381	UP
ENSMUSG00000028803	Nipal3	NIPA-like domain containing 3 [Source:MGI Symbol;Acc:MGI:1921802]	4:135445420-135495038	255	213	472	388	234	214	546	845	858	964	1015	1070	354	20	46	36	63	62	1.59076	1.24971	2.73413	2.36166	1.3389	1.27621	3.1888	5.02704	5.05965	5.36184	5.98466	6.68922	2.06089	0.10451	0.23891	0.216659	0.30245	0.354862	1.75856	5.21854	0.54638	1.56925	3.51529e-07	9.84901e-06	3.25567	3.10348e-09	2.13133e-07	UP
ENSMUSG00000061755	Bod1l	biorientation of chromosomes in cell division 1-like [Source:MGI Symbol;Acc:MGI:2444804]	5:41787538-41844315	177	148	307	292	217	218	384	762	707	781	745	706	231	39	83	55	39	96	0.83448	0.656248	1.34398	1.34322	0.938359	0.982517	1.69489	3.426	3.15086	3.28295	3.31976	3.3356	1.01635	0.154017	0.325786	0.250157	0.141499	0.415254	1.01647	3.03501	0.383843	1.57814	3.58996e-07	9.9994e-06	2.98311	6.61238e-05	0.000801177	UP
ENSMUSG00000056493	Foxk1	forkhead box K1 [Source:MGI Symbol;Acc:MGI:1347488]	5:142401497-142462011	154	130	318	249	169	143	300	571	697	721	767	739	234	21	43	40	36	70	1.16983	0.928778	2.24307	1.84554	1.17749	1.03844	2.13351	4.13649	5.00502	4.88328	5.5069	5.62568	1.65885	0.133625	0.271947	0.293138	0.210454	0.487868	1.40053	4.54848	0.509313	1.69942	3.83589e-07	1.05203e-05	3.15876	1.27172e-07	4.66855e-06	UP
ENSMUSG00000026223	Itm2c	integral membrane protein 2C [Source:MGI Symbol;Acc:MGI:1927594]	1:85894281-85908675	308	268	724	490	299	294	1195	1011	924	1144	1584	1481	439	114	85	200	146	110	4.96272	4.06132	10.8322	7.70345	4.41882	4.52854	18.0263	15.535	14.0737	16.4349	24.1231	23.9139	6.60115	1.53864	1.14025	3.1089	1.81038	1.62616	6.08452	18.6845	2.63758	1.61863	3.86111e-07	1.05741e-05	2.82455	0.00899106	0.0421084	UP
ENSMUSG00000078706	Gm53	predicted gene 53 [Source:MGI Symbol;Acc:MGI:2684899]	11:96251105-96264868	120	82	111	166	138	100	330	473	393	291	359	399	139	10	42	46	51	70	1.39629	0.89737	1.1993	1.88461	1.4728	1.11234	3.59484	5.24864	4.32272	3.01899	3.9482	4.6526	1.50937	0.0974663	0.406872	0.516368	0.45668	0.747298	1.32712	4.131	0.622343	1.63819	3.89101e-07	1.06409e-05	2.73071	0.00647424	0.0326193	UP
ENSMUSG00000076522	Igkv16-104	immunoglobulin kappa variable 16-104 [Source:MGI Symbol;Acc:MGI:2685913]	6:68425575-68426072	1	0	1	2	2	1	14	61	17	8	11	13	1	0	2	0	0	4	0.16338	0	0.151612	0.318603	0.299562	0.156169	2.1404	9.49982	2.62418	1.16484	1.69784	2.12732	0.152297	0	0.2719	0	0	0.599285	0.181554	3.20907	0.17058	4.14368	3.95792e-07	1.07826e-05	4.23363	0.0105215	0.0476141	UP
ENSMUSG00000034926	Dhcr24	24-dehydrocholesterol reductase [Source:MGI Symbol;Acc:MGI:1922004]	4:106561038-106589113	509	415	2752	1451	646	777	1228	6079	5571	7942	7278	6916	891	72	143	95	187	180	7.80026	5.9814	39.1608	21.696	9.08011	11.383	17.6181	88.8412	80.7036	108.516	105.417	106.212	12.7425	0.924243	1.82449	1.4045	2.20537	2.53085	15.8502	84.5513	3.60533	2.41532	4.00293e-07	1.08948e-05	4.55162	2.99997e-15	1.1732e-12	UP
ENSMUSG00000098371	Gm28037	predicted gene, 28037 [Source:MGI Symbol;Acc:MGI:5547773]	16:55966343-55980721	0	0	1	1	1	1	3	53	1	54	11	72	1	0	0	0	0	0	0	0	0.0937958	0.098553	0.0926632	0.0966151	0.283669	5.10631	0.0954557	4.86415	1.05038	7.28958	0.0942198	0	0	0	0	0	0.0636045	3.11492	0.0157033	5.61392	4.05818e-07	1.10242e-05	7.63199	6.47243e-06	0.000120532	UP
ENSMUSG00000114951	Gm20784	predicted gene, 20784 [Source:MGI Symbol;Acc:MGI:5434140]	13:119962244-119963489	3	3	2	2	4	7	9	28	41	28	51	29	7	0	2	3	1	0	0.14863	0.139773	0.0919891	0.0966547	0.181757	0.331528	0.417388	1.32283	1.92004	1.23675	2.388	1.4398	0.32361	0	0.0824864	0.143384	0.0381297	0	0.165055	1.45413	0.0979351	3.13914	4.13129e-07	1.11957e-05	3.89219	0.00109274	0.00784089	UP
ENSMUSG00000039414	Heatr5b	HEAT repeat containing 5B [Source:MGI Symbol;Acc:MGI:2444098]	17:78752898-78835364	239	185	263	237	188	233	375	715	711	767	773	788	250	28	24	37	26	61	1.53949	1.12076	1.57307	1.48953	1.11072	1.43476	2.26142	4.39214	4.32929	4.40501	4.70617	5.08666	1.50281	0.151078	0.128707	0.229926	0.128885	0.360506	1.37805	4.19678	0.416986	1.60665	4.29253e-07	1.1551e-05	3.33121	1.04415e-09	8.57148e-08	UP
ENSMUSG00000074179	Gm10639	predicted gene 10639 [Source:MGI Symbol;Acc:MGI:3704339]	9:78289923-78305525	235	161	290	224	125	124	644	734	604	426	722	563	175	20	64	27	27	85	9.21603	5.93834	10.5605	8.57127	4.49629	4.64878	23.6446	27.4513	22.3914	14.8956	26.7622	22.1264	6.40472	0.657006	2.08963	1.02152	0.814868	3.05841	7.23854	22.8786	2.34102	1.66023	4.43332e-07	1.18518e-05	3.28878	6.43023e-07	1.82332e-05	UP
ENSMUSG00000095130	Ighv1-39	immunoglobulin heavy variable 1-39 [Source:MGI Symbol;Acc:MGI:4439888]	12:114914599-114915032	1	2	0	0	0	1	5	13	46	9	16	14	0	0	0	2	0	0	0.175948	0.330784	0	0	0	0.168182	0.823086	2.18033	7.6473	1.41111	2.65944	2.46747	0	0	0	0.339348	0	0	0.112486	2.86479	0.056558	4.67062	4.47761e-07	1.19478e-05	5.66255	0.00104056	0.00754736	UP
ENSMUSG00000047888	Tnrc6b	trinucleotide repeat containing 6b [Source:MGI Symbol;Acc:MGI:2443730]	15:80711313-80941085	303	223	482	573	383	314	728	1154	1386	1212	1160	1113	437	58	93	87	67	123	0.616077	0.426443	0.910023	1.13676	0.714264	0.610332	1.38578	2.23764	2.66394	2.19719	2.22925	2.26786	0.829203	0.0987834	0.157431	0.170655	0.104837	0.229456	0.73565	2.16361	0.265061	1.55635	4.48585e-07	1.19586e-05	3.02904	4.2313e-07	1.26454e-05	UP
ENSMUSG00000020783	Ncbp3	nuclear cap binding subunit 3 [Source:MGI Symbol;Acc:MGI:1914124]	11:73047783-73089317	139	90	192	166	104	111	265	437	435	377	486	394	146	24	49	51	15	49	0.479286	0.291868	0.614739	0.558478	0.328913	0.365887	0.855451	1.43698	1.41787	1.15902	1.58388	1.36145	0.469808	0.0693193	0.140665	0.169652	0.0398033	0.155017	0.439862	1.30244	0.174044	1.5661	4.52774e-07	1.20591e-05	2.9037	0.00139698	0.00954258	UP
ENSMUSG00000082274	Gm14026	predicted gene 14026 [Source:MGI Symbol;Acc:MGI:3649712]	2:129168700-129170488	20	26	60	40	16	16	51	132	151	172	158	147	39	2	7	7	12	7	0.690104	0.843726	1.92235	1.34663	0.506359	0.52776	1.64744	4.34342	4.92512	5.29143	5.15273	5.08292	1.25579	0.0578017	0.201088	0.233012	0.318638	0.221608	0.972821	4.40718	0.381323	2.17961	4.56827e-07	1.21444e-05	3.53077	5.84043e-06	0.000111265	UP
ENSMUSG00000020715	Ern1	endoplasmic reticulum (ER) to nucleus signalling 1 [Source:MGI Symbol;Acc:MGI:1930134]	11:106394650-106487852	151	145	222	252	179	196	276	631	700	677	747	690	200	15	27	34	36	67	0.876515	0.791616	1.1966	1.42726	0.953027	1.08763	1.4999	3.49304	3.84106	3.50385	4.09839	4.01384	1.08343	0.0729352	0.130484	0.190401	0.160819	0.356829	1.05544	3.40835	0.332483	1.69122	4.96094e-07	1.30787e-05	3.35772	4.56119e-09	2.94563e-07	UP
ENSMUSG00000026384	Ptpn4	protein tyrosine phosphatase, non-receptor type 4 [Source:MGI Symbol;Acc:MGI:1099792]	1:119652467-119837613	119	121	344	260	107	172	264	622	852	813	842	832	180	41	53	45	48	82	0.493223	0.471679	1.32394	1.05146	0.406771	0.681506	1.0244	2.45856	3.33816	3.00442	3.29852	3.4558	0.696241	0.142346	0.182889	0.179936	0.153105	0.311827	0.738096	2.76331	0.277724	1.90452	4.96561e-07	1.3079e-05	3.31467	2.05211e-06	4.70915e-05	UP
ENSMUSG00000033396	Spg11	SPG11, spatacsin vesicle trafficking associated [Source:MGI Symbol;Acc:MGI:2444989]	2:122053520-122118386	136	112	256	225	125	123	271	479	563	614	565	563	219	31	62	60	64	97	0.865194	0.670127	1.51226	1.39662	0.729378	0.748038	1.61404	2.90603	3.38572	3.4827	3.39728	3.5893	1.30019	0.165196	0.328381	0.368242	0.31333	0.56617	0.986936	3.06251	0.506918	1.63369	5.00469e-07	1.31349e-05	2.59489	0.0107584	0.0484677	UP
ENSMUSG00000023830	Igf2r	insulin-like growth factor 2 receptor [Source:MGI Symbol;Acc:MGI:96435]	17:12682406-12769664	904	643	1549	1204	761	836	1619	2960	3074	3677	3666	2982	1294	79	172	125	190	204	5.80242	3.88164	9.23218	7.54029	4.48015	5.12968	9.72876	18.1186	18.6515	21.043	22.2404	19.1812	7.75108	0.424748	0.919141	0.77403	0.938519	1.20136	6.01106	18.1606	2.00148	1.59512	5.08239e-07	1.32522e-05	3.18167	2.72132e-08	1.29652e-06	UP
ENSMUSG00000029787	Avl9	AVL9 cell migration associated [Source:MGI Symbol;Acc:MGI:1926187]	6:56714899-56761912	161	166	391	362	156	234	347	899	1030	981	1090	824	272	28	64	80	69	65	0.957069	0.928082	2.15827	2.09965	0.850567	1.32976	1.93115	5.09644	5.78791	5.19945	6.12423	4.90874	1.50894	0.139424	0.316745	0.458789	0.315655	0.354512	1.38723	4.84132	0.515678	1.80319	5.07931e-07	1.32522e-05	3.23086	3.10056e-06	6.60881e-05	UP
ENSMUSG00000040481	Bptf	bromodomain PHD finger transcription factor [Source:MGI Symbol;Acc:MGI:2444008]	11:107033081-107132127	238	146	396	385	134	260	422	876	1091	980	1077	920	193	56	75	70	107	108	0.726318	0.419048	1.12216	1.14639	0.375078	0.758517	1.20568	2.54944	3.14733	2.66653	3.10651	2.81361	0.54966	0.143153	0.190556	0.206089	0.251293	0.302395	0.757919	2.58152	0.273858	1.7681	5.13616e-07	1.3368e-05	3.23672	5.43146e-05	0.000682131	UP
ENSMUSG00000074582	Arfgef2	ADP-ribosylation factor guanine nucleotide-exchange factor 2 (brefeldin A-inhibited) [Source:MGI Symbol;Acc:MGI:2139354]	2:166805588-166898052	614	565	804	771	601	606	1128	1861	2029	2234	2227	2030	757	92	182	161	160	203	4.26619	3.69219	5.18729	5.22693	3.83013	4.0252	7.33755	12.3313	13.3267	13.8397	14.6252	14.135	4.90857	0.535454	1.05282	1.07921	0.85554	1.2941	4.37132	12.5992	1.62095	1.52719	5.28679e-07	1.3692e-05	2.95842	5.27422e-06	0.000102844	UP
ENSMUSG00000076576	Igkv6-32	immunoglobulin kappa variable 6-32 [Source:MGI Symbol;Acc:MGI:3641634]	6:70074024-70074603	2	0	2	0	0	2	18	23	102	11	12	7	2	0	0	0	0	0	0.337256	0	0.313165	0	0	0.322389	2.84217	3.69927	16.2619	1.65403	1.91284	1.18317	0.3148	0	0	0	0	0	0.162135	4.59223	0.0524667	4.82393	5.36703e-07	1.38554e-05	6.45165	2.49738e-06	5.55003e-05	UP
ENSMUSG00000025321	Itgb8	integrin beta 8 [Source:MGI Symbol;Acc:MGI:1338035]	12:119158022-119238802	978	753	1861	1218	887	1334	1696	4996	4591	4054	4748	3832	959	40	127	128	126	114	4.43146	3.20897	7.83008	5.38488	3.68637	5.77839	7.19455	21.5884	19.6645	16.3781	20.3342	17.4005	4.05521	0.151821	0.479098	0.559532	0.439366	0.473931	5.05336	17.0934	1.02649	1.75812	5.77678e-07	1.48224e-05	4.05764	1.15449e-13	3.264e-11	UP
ENSMUSG00000037112	Sik2	salt inducible kinase 2 [Source:MGI Symbol;Acc:MGI:2445031]	9:50892801-51009073	79	55	77	111	105	99	117	343	365	445	415	433	132	15	15	12	17	49	0.35166	0.230264	0.318275	0.482103	0.428702	0.421283	0.487586	1.45608	1.53589	1.76616	1.74604	1.93159	0.548351	0.0559309	0.0555904	0.0515329	0.0582363	0.200123	0.372048	1.48722	0.161627	1.99906	5.80587e-07	1.48807e-05	3.20188	7.36604e-06	0.000133552	UP
ENSMUSG00000082319	Actr3-ps	actin related protein 3, pseudogene [Source:MGI Symbol;Acc:MGI:3648640]	X:81820384-81822730	16	16	102	44	16	25	62	263	183	220	222	255	29	21	22	13	10	14	0.420811	0.395782	2.49102	1.12914	0.385972	0.628565	1.5266	6.5965	4.54975	5.15898	5.51862	6.721	0.711804	0.462649	0.481729	0.329847	0.202403	0.337828	0.908548	5.01191	0.421043	2.46373	5.84707e-07	1.49595e-05	3.57332	0.00293701	0.0172827	UP
ENSMUSG00000022797	Tfrc	transferrin receptor [Source:MGI Symbol;Acc:MGI:98822]	16:32608920-32632794	419	474	733	525	591	424	934	1484	1776	2029	2050	1573	550	42	105	100	100	169	2.64512	2.81431	4.29681	3.23379	3.42204	2.55882	5.52011	8.9342	10.5984	11.4205	12.2319	9.95145	3.24026	0.222097	0.551865	0.60903	0.485824	0.978857	3.16181	9.77609	1.01466	1.62851	5.96319e-07	1.52293e-05	3.26827	5.82984e-09	3.68002e-07	UP
ENSMUSG00000042719	Naa25	N(alpha)-acetyltransferase 25, NatB auxiliary subunit [Source:MGI Symbol;Acc:MGI:2442563]	5:121397936-121444378	110	86	132	96	117	116	170	341	415	475	507	428	108	7	40	33	44	57	0.668249	0.491365	0.744608	0.569028	0.651926	0.673667	0.966855	1.97556	2.3832	2.57282	2.91113	2.60564	0.612289	0.0356207	0.202309	0.193404	0.205705	0.317702	0.63314	2.23587	0.261172	1.82024	6.02789e-07	1.5355e-05	3.09777	0.000615632	0.00494207	UP
ENSMUSG00000017774	Myo1c	myosin IC [Source:MGI Symbol;Acc:MGI:106612]	11:75650504-75673910	1137	808	1423	1438	1030	852	2267	2943	2951	3306	3307	3494	1184	172	296	296	363	396	7.76291	5.18847	9.02154	9.57952	6.45013	5.56092	14.4906	19.1622	19.0459	20.1251	21.3406	23.9064	7.54402	0.983684	1.68255	1.94968	1.9073	2.48062	7.26058	19.6785	2.75798	1.43846	6.05735e-07	1.5401e-05	2.83494	6.52901e-05	0.000792883	UP
ENSMUSG00000032898	Fbxo21	F-box protein 21 [Source:MGI Symbol;Acc:MGI:1924223]	5:117976730-118010201	380	315	561	525	340	398	768	1155	1283	1204	1223	1582	489	66	147	129	138	263	2.54935	1.98756	3.49478	3.43658	2.09214	2.55254	4.82366	7.38956	8.13656	7.20186	7.75498	10.636	3.06155	0.370896	0.821061	0.834917	0.712479	1.61884	2.68549	7.65711	1.23662	1.51161	6.05498e-07	1.5401e-05	2.63039	0.00633086	0.0320493	UP
ENSMUSG00000031530	Dusp4	dual specificity phosphatase 4 [Source:MGI Symbol;Acc:MGI:2442191]	8:34807297-34819894	21	38	82	55	57	68	65	350	261	263	373	294	36	8	15	24	14	29	0.473092	0.805152	1.71535	1.20896	1.1778	1.46447	1.37093	7.51949	5.55825	5.28272	7.9423	6.63748	0.756869	0.150968	0.28134	0.52161	0.242718	0.599416	1.1408	5.71853	0.425487	2.32559	6.07441e-07	1.54306e-05	3.74846	2.3604e-05	0.000348514	UP
ENSMUSG00000031488	Rab11fip1	RAB11 family interacting protein 1 (class I) [Source:MGI Symbol;Acc:MGI:1923017]	8:27138773-27174646	59	105	164	158	114	98	256	329	417	421	425	397	159	18	34	12	23	47	0.258423	0.432542	0.667013	0.675233	0.457984	0.410344	1.04975	1.37425	1.72656	1.64411	1.75944	1.74259	0.649924	0.0660406	0.123985	0.0507065	0.0775273	0.188877	0.48359	1.54945	0.192843	1.6799	6.22459e-07	1.57841e-05	3.00626	7.19275e-06	0.000131311	UP
ENSMUSG00000074243	Gm10651	predicted pseudogene 10651 [Source:MGI Symbol;Acc:MGI:3704290]	7:27949155-27949763	4	3	2	6	5	4	15	20	22	24	33	35	9	0	0	3	1	2	0.405502	0.285973	0.188208	0.59342	0.464838	0.387616	1.42333	1.93331	2.10801	2.16902	3.1615	3.55513	0.85129	0	0	0.293361	0.0780125	0.185985	0.387593	2.39172	0.234775	2.62543	6.42934e-07	1.62744e-05	3.3487	0.00230013	0.0142906	UP
ENSMUSG00000042557	Sin3a	transcriptional regulator, SIN3A (yeast) [Source:MGI Symbol;Acc:MGI:107157]	9:57072040-57128366	209	170	262	303	250	235	497	736	711	735	736	605	257	40	88	83	94	116	1.66897	1.27678	1.94274	2.36083	1.83108	1.79396	3.71559	5.60494	5.36709	5.23312	5.55504	4.84154	1.91523	0.267562	0.585055	0.63942	0.577666	0.849887	1.81239	5.05289	0.805804	1.47921	6.46834e-07	1.63441e-05	2.64861	0.00693001	0.0343839	UP
ENSMUSG00000024151	Msh2	mutS homolog 2 [Source:MGI Symbol;Acc:MGI:101816]	17:87672330-87723713	71	76	193	138	127	93	277	407	354	360	361	384	148	33	32	41	39	41	0.620507	0.624697	1.56625	1.17677	1.01804	0.776991	2.26643	3.39217	2.92458	2.80522	2.98199	3.36318	1.2071	0.241585	0.232838	0.345687	0.262303	0.328758	0.963876	2.9556	0.436378	1.61653	6.4986e-07	1.63772e-05	2.7598	0.00129627	0.00899084	UP
ENSMUSG00000058952	Cfi	complement component factor i [Source:MGI Symbol;Acc:MGI:105937]	3:129835884-129875332	49	51	129	104	124	137	223	938	586	163	601	633	76	1	20	1	21	29	1.23457	1.20851	3.01797	2.55662	2.86553	3.29972	5.26003	22.5376	13.9566	3.66162	14.3119	15.9825	1.78697	0.0211058	0.419527	0.0243043	0.407178	0.670367	2.36382	12.6184	0.554909	2.41634	6.48777e-07	1.63772e-05	4.50713	7.33191e-08	2.93245e-06	UP
ENSMUSG00000089722	Cd300ld5	CD300 molecule like family member D5 [Source:MGI Symbol;Acc:MGI:3702661]	11:115031486-115037769	0	0	3	0	2	0	7	13	7	9	17	17	3	0	2	0	0	0	0	0	0.201793	0	0.132904	0	0.474747	0.898234	0.479442	0.581336	1.16406	1.23423	0.202799	0	0.120632	0	0	0	0.0557829	0.80534	0.0539052	3.8517	6.58308e-07	1.65488e-05	3.9011	0.00724746	0.035588	UP
ENSMUSG00000069769	Msi2	musashi RNA-binding protein 2 [Source:MGI Symbol;Acc:MGI:1923876]	11:88339382-88718513	739	549	1167	1110	632	685	1607	2182	2396	2439	2705	2278	849	108	169	179	184	239	3.80807	2.6607	5.58396	5.58089	2.98706	3.37438	7.75258	10.7227	11.6712	11.2058	13.1746	11.7636	4.08277	0.466172	0.725035	0.889858	0.729669	1.12995	3.99918	11.0484	1.33724	1.46607	6.62749e-07	1.66433e-05	3.04651	8.90164e-08	3.45239e-06	UP
ENSMUSG00000040549	Ckap5	cytoskeleton associated protein 5 [Source:MGI Symbol;Acc:MGI:1923036]	2:91526762-91620664	170	143	219	235	182	199	346	586	585	628	562	631	219	35	63	64	63	68	0.804054	0.636115	0.961816	1.08449	0.789544	0.899771	1.53209	2.64317	2.61554	2.64831	2.51236	2.99084	0.966648	0.138665	0.248079	0.292028	0.229312	0.295085	0.862631	2.49038	0.361636	1.52955	6.84576e-07	1.70929e-05	2.78376	0.000659597	0.0052228	UP
ENSMUSG00000020431	Adcy1	adenylate cyclase 1 [Source:MGI Symbol;Acc:MGI:99677]	11:7063489-7178506	78	104	163	119	102	78	260	331	354	277	410	355	143	27	21	19	27	47	0.298944	0.374877	0.580088	0.444999	0.358559	0.285779	0.9329	1.2098	1.28252	0.946553	1.4852	1.36348	0.511464	0.0866801	0.0670074	0.0702511	0.079635	0.16527	0.390541	1.20341	0.163385	1.62358	6.94436e-07	1.72721e-05	2.88078	5.85694e-05	0.000725215	UP
ENSMUSG00000053580	Tanc2	tetratricopeptide repeat, ankyrin repeat and coiled-coil containing 2 [Source:MGI Symbol;Acc:MGI:2444121]	11:105589986-105929304	408	303	733	695	417	459	971	1890	1499	1018	3022	2265	706	56	115	149	31	131	1.04324	0.72867	1.74037	1.73393	0.977976	1.12197	2.32442	4.6087	3.62323	2.32084	7.30345	5.80391	1.68468	0.119944	0.244814	0.367552	0.061001	0.307325	1.22436	4.33076	0.464219	1.82259	7.01366e-07	1.74292e-05	3.22174	3.09644e-05	0.000434628	UP
ENSMUSG00000021709	Erbin	Erbb2 interacting protein [Source:MGI Symbol;Acc:MGI:1890169]	13:103818787-103920514	940	745	1462	1369	1007	1110	1733	3293	3810	3535	4076	3454	1127	209	335	306	328	466	4.96995	3.70462	7.17766	7.06233	4.88338	5.61034	8.57812	16.6038	19.0422	16.6642	20.3688	18.3009	5.56076	0.92562	1.47462	1.56082	1.33458	2.26053	5.56805	16.593	2.18616	1.57533	7.03725e-07	1.74575e-05	2.92411	0.000133973	0.00143408	UP
ENSMUSG00000037157	Il22ra1	interleukin 22 receptor, alpha 1 [Source:MGI Symbol;Acc:MGI:2663588]	4:135728172-135752140	0	0	5	2	5	0	2	28	36	82	28	59	4	0	0	0	3	5	0	0	0.111574	0.0468788	0.110193	0	0.0449908	0.641592	0.817687	1.75671	0.635875	1.42066	0.0896978	0	0	0	0.0554747	0.110223	0.0447744	0.886252	0.0425659	4.30697	7.03683e-07	1.74575e-05	4.37995	0.00145027	0.00983034	UP
ENSMUSG00000048521	Cxcr6	chemokine (C-X-C motif) receptor 6 [Source:MGI Symbol;Acc:MGI:1934582]	9:123806475-123811760	12	0	11	10	5	9	37	41	58	33	54	171	17	3	2	4	6	6	0.194735	0	0.165744	0.158322	0.074418	0.139611	0.562094	0.634475	0.889699	0.477453	0.828206	2.78074	0.25744	0.0407772	0.0270184	0.0626188	0.0749288	0.0893256	0.122138	1.02878	0.0920182	3.07435	7.17381e-07	1.77501e-05	3.48287	0.0026252	0.0158929	UP
ENSMUSG00000057738	Sptan1	spectrin alpha, non-erythrocytic 1 [Source:MGI Symbol;Acc:MGI:98386]	2:29965560-30031451	1829	1387	3225	3345	2510	2416	5450	6748	7018	7198	7716	7145	3182	370	601	539	687	870	6.2552	4.46136	10.2416	11.1621	7.87351	7.89891	17.4499	22.0087	22.6887	21.9488	24.9418	24.4882	10.1558	1.05997	1.71125	1.77838	1.80814	2.72991	7.98211	22.2544	3.20724	1.47925	7.19393e-07	1.77844e-05	2.79468	8.01087e-06	0.00014267	UP
ENSMUSG00000078908	Mon1b	MON1 homolog B, secretory traffciking associated [Source:MGI Symbol;Acc:MGI:1923231]	8:113635587-113645179	124	81	203	160	135	96	242	447	396	455	407	493	174	17	31	33	19	67	1.06978	0.657232	1.62622	1.34683	1.06825	0.791741	1.9546	3.67765	3.22949	3.49989	3.31874	4.26231	1.4009	0.122853	0.222661	0.274659	0.126145	0.530331	1.09334	3.32378	0.446259	1.60408	7.34387e-07	1.80925e-05	2.89687	2.99378e-05	0.000422324	UP
ENSMUSG00000015305	Sash1	SAM and SH3 domain containing 1 [Source:MGI Symbol;Acc:MGI:1917347]	10:8722219-8886070	309	271	363	425	330	382	693	989	1237	918	1278	1015	427	69	104	120	79	145	1.97575	1.6297	2.15522	2.65145	1.93532	2.33496	4.14836	6.0306	7.47673	5.23345	7.72347	6.50379	2.54794	0.36956	0.55363	0.740222	0.38873	0.850634	2.11373	6.18607	0.908452	1.54923	7.41832e-07	1.82288e-05	2.76754	0.000426568	0.00367081	UP
ENSMUSG00000043279	Trim56	tripartite motif-containing 56 [Source:MGI Symbol;Acc:MGI:2685298]	5:137105644-137116209	237	188	351	334	244	216	404	800	726	980	816	1130	260	53	85	79	97	132	1.4419	1.07574	1.98292	1.98268	1.36157	1.25627	2.30111	4.6416	4.17533	5.31599	4.69228	6.88956	1.4762	0.2701	0.430544	0.463682	0.454157	0.73682	1.51685	4.66931	0.638584	1.62213	7.43444e-07	1.82527e-05	2.87026	0.0013892	0.00949872	UP
ENSMUSG00000032252	Glce	glucuronyl C5-epimerase [Source:MGI Symbol;Acc:MGI:2136405]	9:62057248-62122655	67	53	135	117	72	62	166	254	301	310	291	269	89	16	30	23	13	25	0.438065	0.325915	0.819615	0.746395	0.431781	0.387521	1.01611	1.58376	1.86036	1.80716	1.79831	1.76255	0.543051	0.0876287	0.163303	0.145076	0.0654119	0.14997	0.524882	1.63804	0.192407	1.64191	7.59288e-07	1.8562e-05	3.08974	7.47408e-05	0.000883491	UP
ENSMUSG00000113036	Gm47021	predicted gene, 47021 [Source:MGI Symbol;Acc:MGI:6095708]	13:12259793-12260270	11	3	34	18	12	21	37	98	87	89	97	84	21	3	8	4	3	3	1.42053	0.364346	4.07694	2.26795	1.42135	2.59244	4.47323	12.0689	10.6204	10.2475	11.8396	10.8708	2.53083	0.324511	0.860099	0.498331	0.298148	0.355433	2.02393	10.0201	0.811225	2.30766	7.81187e-07	1.89394e-05	3.62665	3.01878e-05	0.000425637	UP
ENSMUSG00000035954	Dock4	dedicator of cytokinesis 4 [Source:MGI Symbol;Acc:MGI:1918006]	12:40445952-40846874	64	53	139	130	81	61	143	357	336	361	341	282	119	17	22	19	24	36	0.142492	0.110982	0.287366	0.282406	0.16541	0.129833	0.298067	0.757998	0.707158	0.716618	0.717583	0.629194	0.247254	0.0317047	0.0407797	0.0408103	0.0411213	0.0735385	0.186415	0.63777	0.0792014	1.77452	7.88469e-07	1.90633e-05	3.00944	2.05525e-05	0.000310627	UP
ENSMUSG00000075520	Malrd1	MAM and LDL receptor class A domain containing 1 [Source:MGI Symbol;Acc:MGI:1928271]	2:15526479-16255555	65	53	170	108	47	63	163	351	227	334	403	409	97	0	6	6	12	17	0.595479	0.456659	1.44614	0.965372	0.394926	0.55174	1.398	3.06653	1.96582	2.72815	3.48949	3.75491	0.829299	0	0.0457627	0.0530296	0.0846013	0.142888	0.735052	2.73382	0.192597	1.895	7.89845e-07	1.90805e-05	3.82726	3.41235e-08	1.5623e-06	UP
ENSMUSG00000014303	Glis2	GLIS family zinc finger 2 [Source:MGI Symbol;Acc:MGI:1932535]	16:4594713-4624924	231	160	341	319	257	245	330	925	799	1102	972	1078	294	37	68	59	141	205	1.69711	1.10556	2.3263	2.2867	1.7318	1.72071	2.26977	6.48083	5.54898	7.21858	6.74951	7.93677	2.01573	0.227699	0.415929	0.418175	0.797196	1.38183	1.81136	6.03407	0.876092	1.73606	7.93719e-07	1.91417e-05	2.78398	0.00992579	0.0454883	UP
ENSMUSG00000022885	St6gal1	beta galactoside alpha 2,6 sialyltransferase 1 [Source:MGI Symbol;Acc:MGI:108470]	16:23224740-23360350	69	53	190	113	78	75	256	351	276	280	385	316	71	7	12	12	17	33	0.484607	0.350093	1.2391	0.77436	0.502463	0.503553	1.68325	2.35093	1.83239	1.75336	2.55571	2.2241	0.465354	0.0411813	0.070167	0.0813069	0.0918834	0.212644	0.642362	2.06662	0.160423	1.68582	8.07494e-07	1.94084e-05	3.68732	6.27405e-12	1.05154e-09	UP
ENSMUSG00000030671	Pde3b	phosphodiesterase 3B, cGMP-inhibited [Source:MGI Symbol;Acc:MGI:1333863]	7:114415281-114539251	169	135	227	264	144	363	566	737	766	726	882	729	362	28	53	39	68	157	1.03073	0.774381	1.28557	1.57102	0.805541	2.11644	3.23179	4.28662	4.41626	3.94789	5.08434	4.45566	2.0604	0.143047	0.26912	0.229471	0.319165	0.878534	1.26395	4.2371	0.649957	1.74514	8.07184e-07	1.94084e-05	2.70466	0.000166204	0.00170759	UP
ENSMUSG00000093896	Ighv1-76	immunoglobulin heavy variable 1-76 [Source:MGI Symbol;Acc:MGI:4439737]	12:115847881-115848331	0	0	2	0	0	2	5	16	18	4	15	16	2	0	0	0	0	0	0	0	0.17314	0	0	0.178239	0.436409	1.42272	1.58667	0.332561	1.32198	1.49507	0.174043	0	0	0	0	0	0.0585632	1.09923	0.0290072	4.23036	8.25441e-07	1.97401e-05	5.24394	5.53976e-05	0.000693258	UP
ENSMUSG00000029304	Spp1	secreted phosphoprotein 1 [Source:MGI Symbol;Acc:MGI:98389]	5:104435118-104441050	8255	10686	11142	10133	11857	16765	60673	60410	76939	15094	65684	36437	8493	1461	4558	2695	4196	12870	94.8553	115.484	118.883	113.607	124.964	184.158	652.695	661.98	835.718	154.64	713.367	419.58	91.0736	14.0623	43.6045	29.8752	37.1046	135.683	125.325	572.996	58.5672	2.19285	8.53648e-07	2.02453e-05	3.29036	0.00191524	0.0123066	UP
ENSMUSG00000102602	A930004J17Rik	RIKEN cDNA A930004J17 gene [Source:MGI Symbol;Acc:MGI:2442442]	4:131878628-131883237	4	4	19	12	13	4	16	53	107	54	58	77	4	0	0	0	4	0	0.0535685	0.050371	0.236237	0.156786	0.159658	0.0512057	0.200575	0.67678	1.35436	0.644684	0.734027	1.03323	0.0499856	0	0	0	0.0412169	0	0.117971	0.773942	0.0152004	2.71379	8.78278e-07	2.07091e-05	5.67004	5.80774e-08	2.40837e-06	UP
ENSMUSG00000024165	Jpt2	Jupiter microtubule associated homolog 2 [Source:MGI Symbol;Acc:MGI:1196260]	17:24937419-24960689	173	243	285	222	185	272	513	976	760	516	917	845	202	49	52	48	62	88	1.87909	2.4824	2.87448	2.35276	1.84307	2.82432	5.21662	10.1098	7.80343	4.99718	9.41415	9.19787	2.04758	0.445822	0.470241	0.502982	0.518254	0.876977	2.37602	7.78985	0.81031	1.71305	8.82246e-07	2.07684e-05	3.26505	3.00265e-07	9.47207e-06	UP
ENSMUSG00000033306	Lpp	LIM domain containing preferred translocation partner in lipoma [Source:MGI Symbol;Acc:MGI:2441849]	16:24393507-24992578	557	554	842	784	577	694	1202	2556	2354	1749	2279	1799	551	102	127	128	106	164	1.35374	1.26635	1.90022	1.85917	1.28625	1.61244	2.73499	5.92424	5.40824	3.79003	5.23521	4.38167	1.24974	0.207656	0.256979	0.300122	0.19826	0.365701	1.54636	4.57906	0.429743	1.56618	8.81639e-07	2.07684e-05	3.41351	1.36034e-09	1.04368e-07	UP
ENSMUSG00000068747	Sort1	sortilin 1 [Source:MGI Symbol;Acc:MGI:1338015]	3:108284082-108361511	390	430	445	427	341	365	819	1365	1355	937	1497	1295	424	43	69	83	76	131	1.45461	1.50839	1.54118	1.55393	1.16655	1.30142	2.8598	4.85519	4.77739	3.11598	5.27732	4.84038	1.47583	0.134343	0.214262	0.298654	0.218144	0.448286	1.42102	4.28768	0.464919	1.59327	8.90621e-07	2.09285e-05	3.20514	3.99522e-09	2.6134e-07	UP
ENSMUSG00000027684	Mecom	MDS1 and EVI1 complex locus [Source:MGI Symbol;Acc:MGI:95457]	3:29951296-30548008	264	329	370	409	344	336	816	1080	1121	818	1143	930	264	77	134	89	78	180	0.729885	0.85548	0.949871	1.1033	0.872319	0.888041	2.11208	2.84751	2.92971	2.01639	2.98679	2.57668	0.681147	0.178322	0.308438	0.237382	0.165956	0.456588	0.899816	2.57819	0.337972	1.51866	9.24789e-07	2.16806e-05	2.93138	0.00142697	0.00969518	UP
ENSMUSG00000002808	Epdr1	ependymin related protein 1 (zebrafish) [Source:MGI Symbol;Acc:MGI:2145369]	13:19591706-19619927	93	73	165	142	72	87	209	296	305	396	438	339	139	37	15	21	27	15	1.39574	1.03041	2.29942	2.07936	0.991111	1.2482	2.93654	4.23649	4.32702	5.29894	6.21306	5.09857	1.9468	0.465142	0.187423	0.304054	0.311841	0.206544	1.50737	4.6851	0.570302	1.63604	9.41403e-07	2.20159e-05	3.03828	0.000877836	0.00656675	UP
ENSMUSG00000045322	Tlr9	toll-like receptor 9 [Source:MGI Symbol;Acc:MGI:1932389]	9:106222598-106226883	3	0	4	2	9	4	9	29	33	36	37	39	8	4	0	1	0	3	0.0532471	0	0.0659106	0.0346267	0.146508	0.0678718	0.14953	0.490838	0.553639	0.569665	0.620679	0.693649	0.132509	0.0594668	0	0.0171206	0	0.0488491	0.0613607	0.513	0.042991	3.06357	9.59402e-07	2.23454e-05	3.57685	0.00690141	0.0342782	UP
ENSMUSG00000022788	Fgd4	FYVE, RhoGEF and PH domain containing 4 [Source:MGI Symbol;Acc:MGI:2183747]	16:16416917-16600549	208	203	313	352	227	248	475	810	926	871	751	649	272	38	62	54	74	46	0.593701	0.544958	0.829585	0.980318	0.59429	0.676705	1.26931	2.20486	2.49853	2.21664	2.02606	1.85642	0.724537	0.0908553	0.147336	0.148698	0.162549	0.120465	0.70326	2.01197	0.232407	1.51648	9.84767e-07	2.28616e-05	3.11388	2.11332e-06	4.83386e-05	UP
ENSMUSG00000026110	Mgat4a	mannoside acetylglucosaminyltransferase 4, isoenzyme A [Source:MGI Symbol;Acc:MGI:2662992]	1:37439340-37541016	118	129	185	145	118	169	324	454	521	375	526	414	133	16	66	24	46	71	0.466827	0.479985	0.679606	0.55971	0.428176	0.639149	1.20002	1.71285	1.94841	1.32274	1.96683	1.64135	0.491031	0.053022	0.217385	0.0915986	0.140048	0.25771	0.542242	1.63203	0.208466	1.58966	9.87849e-07	2.2896e-05	2.96879	0.000795671	0.00607664	UP
ENSMUSG00000034066	Farp2	FERM, RhoGEF and pleckstrin domain protein 2 [Source:MGI Symbol;Acc:MGI:2385126]	1:93512079-93621976	55	49	153	110	66	56	115	334	304	432	353	326	75	12	24	8	23	31	0.609843	0.510992	1.57531	1.19007	0.67123	0.593594	1.19378	3.53181	3.1864	4.27085	3.69949	3.62247	0.776079	0.111456	0.221555	0.0855765	0.196262	0.31537	0.858505	3.2508	0.284383	1.9209	9.87718e-07	2.2896e-05	3.51489	1.63562e-06	3.89958e-05	UP
ENSMUSG00000047501	Cldn4	claudin 4 [Source:MGI Symbol;Acc:MGI:1313314]	5:134945119-134946934	83	76	239	131	77	180	433	584	456	282	604	507	152	11	16	20	12	63	2.82126	2.42964	7.54352	4.34468	2.40062	5.84896	13.7791	18.9308	14.652	8.54644	19.4048	17.2703	4.82163	0.313198	0.452791	0.655843	0.313901	1.96475	4.23145	15.4306	1.42035	1.86657	9.88984e-07	2.29037e-05	3.44147	1.5142e-08	7.92481e-07	UP
ENSMUSG00000032998	Foxj3	forkhead box J3 [Source:MGI Symbol;Acc:MGI:2443432]	4:119537004-119629119	195	148	340	338	210	215	454	692	730	700	827	680	251	40	88	77	89	77	0.897274	0.640496	1.45271	1.5175	0.886293	0.945737	1.95576	3.0366	3.17527	2.87184	3.5967	3.13564	1.07783	0.154175	0.337121	0.341813	0.315158	0.325074	1.05667	2.96197	0.425195	1.48703	1.02316e-06	2.35995e-05	2.80036	0.00151012	0.0101529	UP
ENSMUSG00000005802	Slc30a4	solute carrier family 30 (zinc transporter), member 4 [Source:MGI Symbol;Acc:MGI:1345282]	2:122681233-122702663	114	120	349	292	184	184	344	630	910	772	832	668	206	25	36	35	38	45	0.87655	0.867796	2.49178	2.19067	1.29765	1.35249	2.4763	4.61961	6.61429	5.29252	6.04651	5.14727	1.47818	0.161019	0.230457	0.259625	0.224857	0.317457	1.51282	5.03275	0.445266	1.7341	1.02819e-06	2.36451e-05	3.49861	7.17855e-11	8.67496e-09	UP
ENSMUSG00000081400	Gm13680	predicted gene 13680 [Source:MGI Symbol;Acc:MGI:3652285]	2:83353157-83353949	30	26	76	59	20	34	67	184	178	161	183	215	23	5	13	16	8	8	2.33525	1.90344	5.49333	4.4811	1.42793	2.53004	4.88263	13.659	13.0978	11.1739	13.4637	16.7716	1.67081	0.326021	0.84249	1.20152	0.479236	0.57136	3.02851	12.1748	0.848574	2.00721	1.05065e-06	2.40976e-05	3.84271	1.30693e-05	0.000214573	UP
ENSMUSG00000020954	Strn3	striatin, calmodulin binding protein 3 [Source:MGI Symbol;Acc:MGI:2151064]	12:51609632-51691897	241	167	387	353	255	286	482	919	836	959	873	830	320	72	112	104	81	99	1.89484	1.23491	2.82539	2.70801	1.83892	2.14964	3.54791	6.89068	6.21342	6.72274	6.48751	6.53975	2.34797	0.474188	0.733138	0.788854	0.490104	0.714153	2.10862	6.067	0.924734	1.52469	1.06891e-06	2.44363e-05	2.71387	0.00894159	0.0419404	UP
ENSMUSG00000035569	Ankrd11	ankyrin repeat domain 11 [Source:MGI Symbol;Acc:MGI:1924337]	8:122883822-123042277	390	337	779	772	563	543	1253	1602	1765	1525	1820	1543	630	95	154	164	192	244	1.30383	1.05961	2.41827	2.51821	1.72636	1.73539	3.92171	5.1075	5.57787	4.54566	5.75089	5.16949	1.96554	0.266037	0.428636	0.52894	0.493974	0.748421	1.79361	5.01219	0.738592	1.48257	1.0702e-06	2.44363e-05	2.76259	0.000198427	0.00196384	UP
ENSMUSG00000027253	Lrp4	low density lipoprotein receptor-related protein 4 [Source:MGI Symbol;Acc:MGI:2442252]	2:91457511-91513779	123	91	284	237	111	79	239	479	591	796	615	642	167	36	38	79	80	56	0.558849	0.388862	1.19817	1.05065	0.462573	0.343131	1.01661	2.07546	2.53831	3.22459	2.64102	2.92315	0.708094	0.137011	0.143743	0.346277	0.279723	0.233441	0.66704	2.40319	0.308048	1.84911	1.07738e-06	2.45725e-05	2.96373	0.00416282	0.0229334	UP
ENSMUSG00000038764	Ptpn3	protein tyrosine phosphatase, non-receptor type 3 [Source:MGI Symbol;Acc:MGI:105307]	4:57190841-57301837	332	261	473	521	300	307	636	1220	1027	1225	1089	1027	406	46	145	101	78	115	2.64879	1.95845	3.50414	4.05571	2.19531	2.34147	4.75046	9.28237	7.74546	8.71398	8.21191	8.21118	3.02288	0.307417	0.963139	0.777386	0.478907	0.841798	2.78398	7.81923	1.06526	1.48988	1.09221e-06	2.48514e-05	2.87583	0.000344811	0.00309396	UP
ENSMUSG00000031555	Adam9	a disintegrin and metallopeptidase domain 9 (meltrin gamma) [Source:MGI Symbol;Acc:MGI:105376]	8:24949611-25016927	407	336	1113	717	377	526	904	1864	2204	2524	2165	2001	605	98	128	145	111	107	3.85917	2.99642	9.79956	6.63345	3.27875	4.76791	8.02487	16.8553	19.7551	21.3384	19.4029	19.014	5.35355	0.778375	1.01047	1.3264	0.809973	0.930861	5.22254	17.3984	1.7016	1.73613	1.09498e-06	2.48748e-05	3.35399	1.3768e-07	4.96569e-06	UP
ENSMUSG00000026971	Itgb6	integrin beta 6 [Source:MGI Symbol;Acc:MGI:96615]	2:60598292-60722643	423	314	474	369	237	306	781	1294	1110	916	1349	919	335	55	107	99	135	177	2.91448	2.03477	3.03257	2.48067	1.49774	2.01551	5.03782	8.50249	7.22957	5.62715	8.785	6.34547	2.15403	0.317429	0.613787	0.658059	0.715819	1.11891	2.32929	6.92125	0.929673	1.57114	1.13749e-06	2.56568e-05	2.89624	0.000298377	0.00274107	UP
ENSMUSG00000027111	Itga6	integrin alpha 6 [Source:MGI Symbol;Acc:MGI:96605]	2:71745616-71858416	251	447	283	302	512	308	446	1703	1345	2567	1868	2034	284	84	196	97	82	198	1.21338	2.03233	1.27035	1.42446	2.27018	1.42337	2.0185	7.85108	6.14631	11.0642	8.53511	9.85376	1.28123	0.340146	0.788847	0.45238	0.30506	0.878194	1.60568	7.57817	0.67431	2.23866	1.13552e-06	2.56568e-05	3.49037	0.000179002	0.00180586	UP
ENSMUSG00000027947	Il6ra	interleukin 6 receptor, alpha [Source:MGI Symbol;Acc:MGI:105304]	3:89864059-89913196	34	32	87	101	33	44	212	150	210	140	324	216	126	14	5	22	18	18	0.191542	0.169554	0.455115	0.555176	0.170518	0.236966	1.11814	0.805877	1.11835	0.703215	1.72521	1.21946	0.662438	0.0660659	0.023451	0.119569	0.0780389	0.0930376	0.296479	1.11504	0.173767	1.9111	1.15481e-06	2.60065e-05	2.68187	0.00436178	0.0238649	UP
ENSMUSG00000030084	Plxna1	plexin A1 [Source:MGI Symbol;Acc:MGI:107685]	6:89316314-89362620	237	190	349	390	269	208	532	783	730	850	834	774	302	32	70	58	75	115	1.28464	0.968615	1.75659	2.06261	1.33737	1.07781	2.6997	4.0475	3.74046	4.10794	4.27275	4.20437	1.52766	0.145294	0.315896	0.303298	0.312855	0.571917	1.41461	3.84545	0.529487	1.44275	1.16474e-06	2.61887e-05	2.86049	9.49623e-06	0.000164545	UP
ENSMUSG00000091421	Gm4202	predicted gene 4202 [Source:MGI Symbol;Acc:MGI:3782379]	3:92689426-92690158	136	107	548	309	118	248	437	839	1077	1186	1248	1060	340	56	67	63	57	60	11.4529	8.47466	42.8518	25.3896	9.11437	19.9651	34.4531	67.3798	85.7355	89.0499	99.3344	89.4561	26.7204	3.95028	4.69748	5.11829	3.69402	4.63587	19.5414	77.5681	8.13606	1.98893	1.16807e-06	2.62223e-05	3.25306	5.99087e-07	1.71508e-05	UP
ENSMUSG00000031731	Ap1g1	adaptor protein complex AP-1, gamma 1 subunit [Source:MGI Symbol;Acc:MGI:101919]	8:109778554-109864204	925	683	1257	1160	847	1047	1432	3076	3322	3293	3592	3323	814	135	284	198	262	297	5.38053	3.73652	6.78938	6.58358	4.51891	5.82201	7.79824	17.0632	18.2663	17.0784	19.7482	19.3705	4.4187	0.657779	1.37535	1.11111	1.17282	1.58504	5.47182	16.5542	1.72013	1.5971	1.18983e-06	2.66272e-05	3.2666	9.38601e-07	2.47919e-05	UP
ENSMUSG00000024736	Tmem132a	transmembrane protein 132A [Source:MGI Symbol;Acc:MGI:2147810]	19:10857822-10869940	66	32	145	99	67	23	295	276	266	230	252	305	87	5	3	5	3	57	0.537824	0.245254	1.09718	0.787147	0.500773	0.179175	2.25056	2.14486	2.04903	1.67108	1.94091	2.49072	0.661614	0.03413	0.0203531	0.0393066	0.0188138	0.42616	0.557893	2.09119	0.200063	1.90627	1.19372e-06	2.66934e-05	3.3858	4.9409e-05	0.000629507	UP
ENSMUSG00000110768	Gm18541	predicted gene, 18541 [Source:MGI Symbol;Acc:MGI:5010726]	9:63898265-63898802	2	7	9	11	5	12	19	41	46	52	43	47	15	0	0	2	4	1	0.229434	0.75533	0.958869	1.23136	0.526182	1.31618	2.04084	4.48614	4.98922	5.31955	4.66303	5.40405	1.60611	0	0	0.221396	0.353178	0.105265	0.836226	4.48381	0.380991	2.42276	1.21234e-06	2.70251e-05	3.55689	0.000172795	0.00175646	UP
ENSMUSG00000027356	Fermt1	fermitin family member 1 [Source:MGI Symbol;Acc:MGI:2443583]	2:132904389-132945906	163	142	263	248	180	169	242	896	770	710	662	625	145	42	79	67	73	82	1.47445	1.20807	2.20907	2.18884	1.49342	1.46141	2.04941	7.72931	6.58417	5.72628	5.6599	5.66565	1.22404	0.318239	0.594952	0.584688	0.508175	0.680544	1.67254	5.56912	0.651773	1.7354	1.2191e-06	2.71546e-05	3.09501	0.00246095	0.0150779	UP
ENSMUSG00000031016	Wee1	WEE 1 homolog 1 (S. pombe) [Source:MGI Symbol;Acc:MGI:103075]	7:110122046-110143286	137	122	393	327	117	170	429	662	793	755	985	602	244	22	50	69	63	50	2.47345	2.07159	6.58849	5.76036	1.93747	2.9341	7.25117	11.398	13.5339	12.1535	16.8084	10.892	4.11111	0.33271	0.751561	1.20181	0.875328	0.828236	3.62758	12.0062	1.35013	1.7267	1.25427e-06	2.78296e-05	3.15261	2.31495e-06	5.21873e-05	UP
ENSMUSG00000096105	Bhmt-ps1	betaine-homocysteine methyltransferase, pseudogene 1 [Source:MGI Symbol;Acc:MGI:1888909]	4:26368984-26370207	2	2	1	0	0	0	5	17	4	23	22	21	1	0	0	0	1	0	0.100846	0.0948571	0.0468213	0	0	0	0.236032	0.817587	0.19069	1.03418	1.04867	1.06127	0.0470329	0	0	0	0.0388151	0	0.0404207	0.731405	0.014308	4.1775	1.25793e-06	2.78676e-05	5.67578	0.000134052	0.00143408	UP
ENSMUSG00000027452	Acss1	acyl-CoA synthetase short-chain family member 1 [Source:MGI Symbol;Acc:MGI:1915988]	2:150618105-150668500	991	731	3309	2506	1023	880	2699	6306	4742	6886	7175	7610	1368	143	321	414	386	373	12.3605	8.57519	38.3241	30.4976	11.7032	10.4927	31.5164	75.0081	55.9105	76.5777	84.5851	95.1207	15.9234	1.49404	3.33335	4.98163	3.70509	4.26848	18.6589	69.7864	5.61767	1.90308	1.25952e-06	2.78812e-05	3.6349	1.15413e-09	9.28478e-08	UP
ENSMUSG00000029859	Epha1	Eph receptor A1 [Source:MGI Symbol;Acc:MGI:107381]	6:42358487-42373268	108	105	269	233	124	141	365	489	544	519	498	440	152	13	28	26	27	42	1.35391	1.23798	3.13131	2.84996	1.42578	1.68976	4.28376	5.84606	6.44658	5.80099	5.90065	5.52766	1.77824	0.136512	0.292235	0.314444	0.26048	0.483073	1.94812	5.63428	0.544165	1.53215	1.27263e-06	2.81496e-05	3.37212	2.38996e-11	3.33138e-09	UP
ENSMUSG00000028080	Lrba	LPS-responsive beige-like anchor [Source:MGI Symbol;Acc:MGI:1933162]	3:86224680-86782692	484	439	693	200	471	498	753	1816	2078	2178	2344	2017	533	58	86	42	98	52	1.37691	1.1746	1.83065	0.555153	1.22899	1.35436	2.00551	4.92683	5.58824	5.52447	6.3027	5.75035	1.41506	0.138214	0.203691	0.11527	0.214554	0.135727	1.25344	5.01635	0.370419	2.00074	1.27461e-06	2.81715e-05	3.75941	5.13824e-10	4.72802e-08	UP
ENSMUSG00000034312	Iqsec1	IQ motif and Sec7 domain 1 [Source:MGI Symbol;Acc:MGI:1196356]	6:90656088-90988685	592	510	849	745	565	598	1109	1630	1987	2171	2081	1904	651	92	239	185	210	289	1.65945	1.34455	2.20985	2.03761	1.45264	1.60246	2.91035	4.35735	5.26514	5.42595	5.51346	5.34857	1.70299	0.21602	0.557769	0.500292	0.453013	0.743264	1.71776	4.80347	0.695558	1.48355	1.27643e-06	2.819e-05	2.78783	0.00161464	0.0106872	UP
ENSMUSG00000000374	Trappc10	trafficking protein particle complex 10 [Source:MGI Symbol;Acc:MGI:1336209]	10:78186725-78244641	444	404	616	533	432	435	752	1425	1419	1582	1700	1439	468	68	122	99	117	153	2.75671	2.35913	3.55139	3.22891	2.46013	2.5819	4.37114	8.43748	8.32833	8.75761	9.97618	8.95354	2.71169	0.353654	0.630637	0.592994	0.559038	0.871566	2.82303	8.13738	0.953263	1.52732	1.28219e-06	2.82735e-05	3.09362	8.22155e-07	2.22971e-05	UP
ENSMUSG00000044340	Phlpp1	PH domain and leucine rich repeat protein phosphatase 1 [Source:MGI Symbol;Acc:MGI:2138327]	1:106171752-106394250	128	95	253	247	125	179	297	502	528	704	568	634	176	15	34	33	37	60	1.12664	0.786438	2.06781	2.12127	1.00915	1.50617	2.4474	4.21377	4.39318	5.52487	4.72535	5.59234	1.4457	0.110594	0.249154	0.28022	0.250626	0.484542	1.43625	4.48282	0.470139	1.6421	1.28976e-06	2.84185e-05	3.25325	1.74347e-08	8.89326e-07	UP
ENSMUSG00000026342	Slc35f5	solute carrier family 35, member F5 [Source:MGI Symbol;Acc:MGI:1921400]	1:125560595-125595820	259	216	525	414	225	293	543	1175	924	944	1153	1057	357	29	48	48	43	109	4.71469	3.69803	8.87409	7.35315	3.75667	5.09874	9.25385	20.3977	15.8999	15.3213	19.8377	19.2821	6.06469	0.442196	0.727457	0.84295	0.60238	1.82046	5.58256	16.6654	1.75002	1.57786	1.29463e-06	2.84769e-05	3.25141	2.68996e-09	1.87478e-07	UP
ENSMUSG00000035621	Midn	midnolin [Source:MGI Symbol;Acc:MGI:1890222]	10:80148272-80158368	337	209	660	554	325	291	809	1135	1071	1178	1441	1285	518	53	93	156	146	137	2.63087	1.53454	4.78437	4.21987	2.32712	2.17172	5.91271	8.44999	7.90364	8.19948	10.6326	10.0531	3.77385	0.346583	0.604457	1.1749	0.877141	0.981274	2.94475	8.52526	1.29304	1.5336	1.29601e-06	2.84769e-05	2.72098	0.0010026	0.00733065	UP
ENSMUSG00000072568	Lratd2	LRAT domain containing 1 [Source:MGI Symbol;Acc:MGI:3026924]	15:60818994-60853778	374	290	786	756	332	402	755	1561	1669	1928	1798	1586	440	71	140	164	99	136	3.8638	2.81776	7.5401	7.62053	3.14592	3.9702	7.3023	15.3793	16.2993	17.7591	17.5566	16.42	4.24212	0.614419	1.20416	1.63453	0.787093	1.28909	4.82638	15.1194	1.62857	1.64739	1.2951e-06	2.84769e-05	3.21473	7.04914e-06	0.000129253	UP
ENSMUSG00000035078	Mtmr9	myotubularin related protein 9 [Source:MGI Symbol;Acc:MGI:2442842]	14:63519651-63543982	168	146	231	178	127	168	256	540	508	616	643	643	241	30	35	55	52	52	2.66931	2.18175	3.4081	2.7595	1.85081	2.55177	3.80801	8.18228	7.62994	8.72656	9.65627	10.2383	3.57349	0.399276	0.462989	0.843064	0.63583	0.758045	2.57021	8.04023	1.11212	1.64535	1.32689e-06	2.90796e-05	2.85393	0.00011734	0.00128559	UP
ENSMUSG00000027637	Rab5if	RAB5 interacting factor [Source:MGI Symbol;Acc:MGI:1914638]	2:156863128-156873563	310	274	839	508	274	358	569	1749	1392	1982	1513	1832	410	131	109	118	172	167	4.51632	3.75436	11.35	7.22114	3.66133	4.98596	7.76076	24.2998	19.1703	25.7453	20.8339	26.747	5.57434	1.59866	1.32209	1.65849	1.92841	2.23224	5.91485	20.7595	2.3857	1.81136	1.32988e-06	2.91006e-05	3.12129	0.000509851	0.00424604	UP
ENSMUSG00000025224	Gbf1	golgi-specific brefeldin A-resistance factor 1 [Source:MGI Symbol;Acc:MGI:1861607]	19:46152509-46286510	251	186	424	366	253	295	451	928	857	1189	915	1075	281	55	73	71	91	83	0.962759	0.670994	1.51015	1.36976	0.890082	1.08171	1.61953	3.39456	3.10737	4.06628	3.31721	4.13218	1.00586	0.176713	0.23312	0.26273	0.268616	0.292094	1.08091	3.27286	0.373189	1.5983	1.36786e-06	2.97721e-05	3.13257	8.03441e-06	0.000142909	UP
ENSMUSG00000022949	Clic6	chloride intracellular channel 6 [Source:MGI Symbol;Acc:MGI:2146607]	16:92485736-92541243	3	0	2	2	0	5	24	10	17	16	38	18	9	0	0	3	0	1	0.0460222	0	0.0284837	0.0299284	0	0.0733153	0.344676	0.146281	0.246506	0.218842	0.550953	0.276719	0.128836	0	0	0.0443978	0	0.0140737	0.0296249	0.297329	0.0312179	3.32718	1.39906e-06	3.03126e-05	3.25162	0.00937206	0.0435245	UP
ENSMUSG00000024073	Birc6	baculoviral IAP repeat-containing 6 [Source:MGI Symbol;Acc:MGI:1276108]	17:74528295-74703356	879	551	1336	1309	907	752	1844	2487	3013	2974	2864	2757	1210	101	182	144	195	259	1.54579	0.911331	2.18162	2.24606	1.46297	1.26422	3.03593	4.17088	5.00875	4.66309	4.76039	4.85876	1.98579	0.14878	0.266468	0.244305	0.263903	0.417891	1.602	4.4163	0.554523	1.46297	1.44095e-06	3.10789e-05	2.99352	9.56318e-08	3.66853e-06	UP
ENSMUSG00000046093	Hpcal4	hippocalcin-like 4 [Source:MGI Symbol;Acc:MGI:2157521]	4:123183227-123194701	12	6	19	27	7	8	40	88	60	43	62	58	15	0	3	1	7	7	0.102957	0.0484107	0.151362	0.226007	0.0550828	0.0656076	0.321283	0.719985	0.486597	0.328925	0.502742	0.498659	0.120095	0	0.021428	0.00827595	0.046216	0.0551017	0.108238	0.476365	0.0418528	2.13786	1.45386e-06	3.131e-05	3.50867	0.000303532	0.00278118	UP
ENSMUSG00000066357	Wdr6	WD repeat domain 6 [Source:MGI Symbol;Acc:MGI:1930140]	9:108572311-108578739	169	186	318	350	196	217	526	533	698	758	740	754	278	44	47	65	66	82	2.50589	2.59388	4.37837	5.06364	2.66562	3.07594	7.3018	7.53689	9.78359	10.0211	10.3708	11.204	3.84686	0.5465	0.580209	0.92981	0.753122	1.11555	3.38056	9.3697	1.29534	1.47074	1.46334e-06	3.1443e-05	2.85467	1.34246e-05	0.000219255	UP
ENSMUSG00000094463	Gm8546	predicted gene 8546 [Source:MGI Symbol;Acc:MGI:3647346]	13:89577156-89578419	11	12	18	27	6	17	30	70	78	72	70	85	12	0	0	5	13	5	0.537196	0.551179	0.816252	1.28649	0.268753	0.793667	1.37161	3.26003	3.60082	3.13504	3.23098	4.15986	0.546915	0	0	0.23556	0.488571	0.224021	0.708922	3.12639	0.249178	2.1408	1.46301e-06	3.1443e-05	3.64925	0.00383816	0.0214493	UP
ENSMUSG00000026463	Atp2b4	ATPase, Ca++ transporting, plasma membrane 4 [Source:MGI Symbol;Acc:MGI:88111]	1:133699457-133801041	19	10	50	50	28	196	54	862	744	777	732	876	57	7	89	93	11	16	0.0591565	0.0292841	0.144553	0.15189	0.0799598	0.583369	0.157399	2.55943	2.18971	2.15694	2.1541	2.73324	0.165619	0.0182559	0.230701	0.279342	0.0263567	0.045705	0.174702	1.9918	0.127663	3.51111	1.49734e-06	3.21013e-05	3.96366	0.00928156	0.0432397	UP
ENSMUSG00000031749	St3gal2	ST3 beta-galactoside alpha-2,3-sialyltransferase 2 [Source:MGI Symbol;Acc:MGI:99427]	8:110919922-110972480	150	96	177	187	130	120	283	456	363	391	453	514	153	25	25	32	33	52	1.4879	0.895604	1.63029	1.80985	1.18275	1.13791	2.62808	4.31356	3.40374	3.45804	4.24706	5.10942	1.41631	0.207723	0.206459	0.306225	0.251909	0.473245	1.35738	3.85998	0.476979	1.50777	1.50809e-06	3.23076e-05	3.0166	1.70982e-06	4.05548e-05	UP
ENSMUSG00000025608	Podxl	podocalyxin-like [Source:MGI Symbol;Acc:MGI:1351317]	6:31519488-31563981	1664	1176	3840	2621	1591	1383	6700	5447	5144	5550	7100	5859	2293	89	227	127	297	377	17.9478	11.9297	38.4592	27.5832	15.7396	14.2601	67.6553	56.028	52.4477	53.373	72.3809	63.3297	23.0806	0.804099	2.03843	1.3215	2.46525	3.73078	20.9866	60.8691	5.57345	1.53624	1.54382e-06	3.29494e-05	3.44907	5.5228e-10	5.00018e-08	UP
ENSMUSG00000026663	Atf6	activating transcription factor 6 [Source:MGI Symbol;Acc:MGI:1926157]	1:170704674-170867771	345	318	610	462	291	361	548	1287	1310	1355	1470	1423	378	26	45	38	53	48	2.2823	1.97853	3.74709	2.98206	1.76568	2.28298	3.39393	8.11937	8.19205	7.99215	9.19133	9.43375	2.33363	0.144075	0.247844	0.242517	0.269822	0.291338	2.50644	7.72043	0.588204	1.62304	1.55138e-06	3.29834e-05	3.71429	2.19812e-12	4.51769e-10	UP
ENSMUSG00000039910	Cited2	Cbp/p300-interacting transactivator, with Glu/Asp-rich carboxy-terminal domain, 2 [Source:MGI Symbol;Acc:MGI:1306784]	10:17723218-17725674	436	229	766	504	253	488	1205	1235	2004	839	2736	1831	588	81	130	132	135	113	5.64695	2.7895	9.21229	6.3691	3.00548	6.04212	14.6111	15.254	24.5354	9.6886	33.4928	23.7652	7.10707	0.878768	1.40179	1.64933	1.34558	1.34279	5.5109	20.2245	2.28755	1.87575	1.54719e-06	3.29834e-05	3.14423	1.97115e-05	0.000300822	UP
ENSMUSG00000041644	Slc5a12	solute carrier family 5 (sodium/glucose cotransporter), member 12 [Source:MGI Symbol;Acc:MGI:2138890]	2:110597298-110647779	217	467	1166	1179	452	355	559	3895	3652	3773	2984	5017	459	61	251	59	273	293	1.78814	3.61927	8.92177	9.47928	3.41622	2.79649	4.31244	30.6083	28.4472	27.7204	23.2406	41.4297	3.52973	0.42105	1.72198	0.46903	1.73122	2.21518	5.00353	25.9598	1.68136	2.37526	1.553e-06	3.29834e-05	3.94858	1.25636e-05	0.00020748	UP
ENSMUSG00000018076	Med13l	mediator complex subunit 13-like [Source:MGI Symbol;Acc:MGI:2670178]	5:118560679-118765438	154	110	301	303	199	275	505	596	809	627	907	704	306	19	67	95	75	76	0.476614	0.320188	0.86502	0.914976	0.564895	0.813621	1.46321	1.75907	2.36681	1.73016	2.65315	2.18347	0.883803	0.0492564	0.172637	0.283646	0.178631	0.215805	0.659219	2.02598	0.297296	1.61979	1.60409e-06	3.38564e-05	2.76864	0.00119545	0.00843303	UP
ENSMUSG00000082016	Pgam1-ps2	phosphoglycerate mutase 1, pseudogene 2 [Source:MGI Symbol;Acc:MGI:3645709]	7:27469771-27470535	487	440	1080	669	404	596	1133	1630	1993	1959	2174	2067	634	75	124	95	97	103	39.2959	33.3914	80.9198	52.6703	29.8997	45.9736	85.5892	125.429	152.018	140.937	165.801	167.143	47.7414	5.06925	8.33017	7.39519	6.02336	7.62533	47.0251	139.486	13.6975	1.56862	1.67915e-06	3.52067e-05	3.34814	1.0741e-09	8.79166e-08	UP
ENSMUSG00000027376	Prom2	prominin 2 [Source:MGI Symbol;Acc:MGI:2138997]	2:127526473-127541467	95	91	118	77	89	106	140	362	346	348	428	462	83	4	20	14	9	19	0.757441	0.682392	0.873618	0.599018	0.650857	0.807933	1.04503	2.75249	2.60779	2.47388	3.22537	3.69144	0.617579	0.0267147	0.132762	0.107688	0.0552221	0.138988	0.728543	2.63267	0.179825	1.85344	1.73246e-06	3.61916e-05	3.87186	4.45747e-10	4.14221e-08	UP
ENSMUSG00000064310	Zpld1	zona pellucida like domain containing 1 [Source:MGI Symbol;Acc:MGI:2443415]	16:55225175-55297986	4	10	9	9	9	4	16	33	47	52	50	44	3	4	2	2	5	4	0.0899639	0.211507	0.187931	0.197465	0.18563	0.0859957	0.336849	0.707675	0.999099	1.04259	1.06271	0.991537	0.0629454	0.0753463	0.0374419	0.043392	0.086528	0.0825244	0.159749	0.856743	0.0646963	2.42306	1.75989e-06	3.66821e-05	3.72711	0.00980365	0.0450459	UP
ENSMUSG00000040323	Gm15429	predicted pseudogene 15429 [Source:MGI Symbol;Acc:MGI:3642423]	1:161726242-161727489	74	40	225	125	51	62	159	415	389	452	433	436	93	14	18	17	10	13	5.7241	2.91005	16.1612	9.43426	3.61839	4.5847	11.5145	30.6137	28.4444	31.1737	31.6573	33.798	6.71351	0.907123	1.15921	1.26864	0.595287	0.92262	7.07211	27.8669	1.92773	1.97834	1.80699e-06	3.75565e-05	3.85358	2.646e-10	2.70083e-08	UP
ENSMUSG00000033948	Zswim5	zinc finger SWIM-type containing 5 [Source:MGI Symbol;Acc:MGI:1921714]	4:116877376-116989264	103	88	139	131	82	105	178	324	360	388	398	342	106	28	16	19	26	21	1.13901	0.915239	1.42731	1.41346	0.831711	1.10999	1.84281	3.41686	3.76323	3.82555	4.1599	3.79004	1.09392	0.259366	0.147307	0.202699	0.221266	0.213067	1.13945	3.4664	0.35627	1.6051	1.8191e-06	3.77379e-05	3.28239	9.14448e-06	0.00015953	UP
ENSMUSG00000039684	Gm5422	predicted pseudogene 5422 [Source:MGI Symbol;Acc:MGI:3643411]	10:31248023-31251043	4	9	25	8	6	10	19	49	78	48	82	85	10	1	4	2	0	1	0.0437159	0.0924894	0.253672	0.0852937	0.0601351	0.104463	0.194366	0.510625	0.805706	0.467651	0.846906	0.930795	0.10198	0.00915368	0.0363907	0.0210853	0	0.0100252	0.106628	0.626008	0.0297725	2.55359	1.81968e-06	3.77379e-05	4.39413	4.30366e-06	8.63707e-05	UP
ENSMUSG00000014956	Ppp1cb	protein phosphatase 1 catalytic subunit beta [Source:MGI Symbol;Acc:MGI:104871]	5:32458843-32517433	812	734	1630	1108	566	867	1532	3374	3102	3098	3288	3117	1119	223	344	252	246	269	3.98276	3.386	7.42381	5.30259	2.54631	4.06527	7.03487	15.7821	14.3826	13.5482	15.2429	15.3212	5.12206	0.916211	1.40475	1.19244	0.928561	1.21054	4.45112	13.552	1.79576	1.60626	1.83277e-06	3.78913e-05	2.91584	0.000362238	0.00321854	UP
ENSMUSG00000076552	Igkv4-61	immunoglobulin kappa chain variable 4-61 [Source:MGI Symbol;Acc:MGI:4439819]	6:69416893-69417455	3	0	1	0	0	0	8	31	18	5	11	8	0	0	0	0	0	2	0.278068	0	0.0860499	0	0	0	0.694183	2.7401	1.57714	0.413128	0.963641	0.743044	0	0	0	0	0	0.170067	0.0606863	1.18854	0.0283445	4.29167	1.83877e-06	3.79684e-05	5.38997	0.000671167	0.00529357	UP
ENSMUSG00000040560	Wdr7	WD repeat domain 7 [Source:MGI Symbol;Acc:MGI:1860197]	18:63708685-63989776	173	117	289	209	166	181	276	583	637	757	668	602	202	21	25	42	44	43	0.721742	0.459077	1.11955	0.850753	0.635203	0.721867	1.07799	2.31951	2.51214	2.81581	2.63403	2.51687	0.786457	0.0733872	0.0868338	0.169041	0.141266	0.164591	0.751366	2.31273	0.236929	1.62201	1.85797e-06	3.8282e-05	3.28707	3.49668e-08	1.59572e-06	UP
ENSMUSG00000020102	Slc16a7	solute carrier family 16 (monocarboxylic acid transporters), member 7 [Source:MGI Symbol;Acc:MGI:1330284]	10:125219270-125389465	496	1285	1011	568	999	665	1685	3923	3764	3101	3732	3664	433	68	131	126	116	98	2.19304	5.34356	4.15076	2.45038	4.05132	2.81079	6.97484	16.5414	15.7319	12.2247	15.596	16.2348	1.78665	0.251846	0.482223	0.537455	0.394702	0.397549	3.49997	13.884	0.641737	1.988	1.94673e-06	3.97952e-05	4.43529	3.15125e-19	2.335e-16	UP
ENSMUSG00000006005	Tpr	translocated promoter region, nuclear basket protein [Source:MGI Symbol;Acc:MGI:1922066]	1:150392838-150449935	424	452	718	765	428	566	971	1614	1826	1785	1751	1561	633	113	173	128	197	227	1.81251	1.81725	2.85003	3.19077	1.67812	2.31298	3.886	6.57973	7.37875	6.80336	7.0747	6.68719	2.52525	0.404627	0.615704	0.527874	0.648079	0.890309	2.27695	6.40162	0.935307	1.49134	1.95146e-06	3.98633e-05	2.77493	0.000545023	0.00448007	UP
ENSMUSG00000029119	Man2b2	mannosidase 2, alpha B2 [Source:MGI Symbol;Acc:MGI:1195262]	5:36806921-36830653	387	284	525	512	424	354	841	1055	1055	1112	1313	1270	501	65	113	89	119	108	5.74385	3.96436	7.2354	7.41451	5.77197	5.02271	11.6858	14.9326	14.8018	14.7153	18.4189	18.8896	6.9393	0.808105	1.39631	1.27435	1.35921	1.47067	5.8588	15.574	2.20799	1.41046	2.00951e-06	4.08739e-05	2.81833	4.35653e-05	0.000571341	UP
ENSMUSG00000032889	Gm6685	predicted pseudogene 6685 [Source:MGI Symbol;Acc:MGI:3704119]	11:28339128-28339814	2	0	10	3	1	0	6	31	27	36	23	34	5	0	0	0	1	0	0.179673	0	0.834324	0.262951	0.0824123	0	0.504722	2.65634	2.29331	2.88398	1.95325	3.0615	0.419217	0	0	0	0.0691552	0	0.22656	2.22552	0.0813953	3.29618	2.01341e-06	4.09241e-05	4.77305	3.30152e-06	6.94257e-05	UP
ENSMUSG00000039385	Cdh6	cadherin 6 [Source:MGI Symbol;Acc:MGI:107435]	15:13028701-13173675	47	35	40	42	34	44	117	220	163	73	262	155	45	8	6	4	6	30	0.317276	0.222218	0.250735	0.276635	0.210519	0.283949	0.739431	1.4163	1.04016	0.439379	1.67168	1.04858	0.283493	0.0452374	0.0337215	0.0260501	0.0311712	0.185808	0.260222	1.05926	0.100914	2.02524	2.03052e-06	4.11839e-05	3.39186	9.05986e-05	0.0010391	UP
ENSMUSG00000107145	Gm43442	predicted gene 43442 [Source:MGI Symbol;Acc:MGI:5663579]	6:35926711-35927124	3	0	8	4	4	2	10	25	39	24	25	20	5	0	0	0	0	2	0.447327	0	1.10764	0.582031	0.547026	0.285011	1.39591	3.55484	5.4969	3.19065	3.52324	2.98833	0.695657	0	0	0	0	0.273586	0.494839	3.35831	0.161541	2.76271	2.04806e-06	4.1422e-05	4.37777	6.63794e-06	0.000122802	UP
ENSMUSG00000032625	Thsd7a	thrombospondin, type I, domain containing 7A [Source:MGI Symbol;Acc:MGI:2685683]	6:12311610-12749410	115	107	162	192	151	116	466	395	241	431	565	487	178	9	17	12	21	55	0.455016	0.398175	0.595187	0.741227	0.547991	0.438762	1.72617	1.49045	0.901389	1.52047	2.11293	1.93101	0.657259	0.0298289	0.0560006	0.0458052	0.0639438	0.19966	0.529393	1.61374	0.175416	1.60799	2.07061e-06	4.18485e-05	3.20155	3.86725e-07	1.16336e-05	UP
ENSMUSG00000028926	Cdk14	cyclin-dependent kinase 14 [Source:MGI Symbol;Acc:MGI:894318]	5:4803391-5420312	23	21	86	45	26	49	107	168	112	168	196	251	47	2	3	12	25	6	0.0644765	0.0553687	0.22387	0.123089	0.0668535	0.131316	0.280824	0.44914	0.296803	0.41992	0.519337	0.705152	0.122961	0.00469628	0.00700189	0.0324541	0.0539351	0.0154319	0.110829	0.445196	0.0394133	2.00611	2.16538e-06	4.32742e-05	3.49768	0.000186456	0.00186834	UP
ENSMUSG00000037646	Vps13b	vacuolar protein sorting 13B [Source:MGI Symbol;Acc:MGI:1916380]	15:35371160-35931229	280	294	614	422	347	318	484	1177	1322	1506	1376	1429	447	29	53	58	96	102	0.740807	0.731574	1.50844	1.08938	0.842061	0.804297	1.19884	2.96971	3.30634	3.55259	3.44092	3.78885	1.10368	0.0642702	0.116744	0.148042	0.195464	0.247599	0.95276	3.04287	0.312633	1.67525	2.21089e-06	4.40913e-05	3.28289	5.95587e-08	2.45175e-06	UP
ENSMUSG00000027272	Ubr1	ubiquitin protein ligase E3 component n-recognin 1 [Source:MGI Symbol;Acc:MGI:1277977]	2:120860269-120970715	191	189	444	485	248	207	490	942	843	1078	995	1011	346	48	70	84	39	103	1.04318	0.970849	2.25175	2.58456	1.24235	1.08078	2.50548	4.90645	4.35232	5.24948	5.13637	5.53355	1.76356	0.219599	0.3183	0.442602	0.163922	0.516136	1.52891	4.61394	0.570686	1.59349	2.25993e-06	4.49752e-05	3.01523	7.9532e-06	0.000142093	UP
ENSMUSG00000001773	Folh1	folate hydrolase 1 [Source:MGI Symbol;Acc:MGI:1858193]	7:86718977-86775943	1138	849	2299	1802	1295	1172	2340	5810	4706	3534	4984	4419	1194	180	386	263	325	359	17.4916	12.2732	32.8124	27.0248	18.2568	17.221	33.6723	85.1636	68.3766	48.4312	72.4058	68.0673	17.1269	2.31751	4.93955	3.89987	3.84431	5.06271	20.8466	62.6861	6.19847	1.58833	2.26682e-06	4.50707e-05	3.33816	1.12697e-07	4.20401e-06	UP
ENSMUSG00000027439	Gzf1	GDNF-inducible zinc finger protein 1 [Source:MGI Symbol;Acc:MGI:1921783]	2:148681023-148692949	175	197	318	316	223	220	377	735	731	797	753	785	243	52	80	88	107	100	1.93868	2.05258	3.27121	3.41569	2.26591	2.32989	3.91004	7.76512	7.65517	7.87226	7.88449	8.71498	2.51225	0.482544	0.737858	0.940504	0.912224	1.01642	2.54566	7.30034	1.1003	1.51993	2.26946e-06	4.50707e-05	2.73007	0.0104122	0.0472225	UP
ENSMUSG00000034462	Pkd2	polycystin 2, transient receptor potential cation channel [Source:MGI Symbol;Acc:MGI:1099818]	5:104459450-104505819	1453	1119	2407	2498	1480	1271	2855	5336	5910	4984	5358	4571	1922	152	324	330	408	405	7.91759	5.73484	12.1791	13.2813	7.39701	6.62088	14.5648	27.729	30.4427	24.2146	27.5955	24.9612	9.7739	0.6938	1.46989	1.7348	1.71094	2.02481	8.85512	24.918	2.90136	1.4926	2.34751e-06	4.62032e-05	3.10239	1.49795e-07	5.27881e-06	UP
ENSMUSG00000080223	Gm13768	predicted gene 13768 [Source:MGI Symbol;Acc:MGI:3651239]	2:90174097-90195152	2	0	4	6	3	1	3	25	26	33	35	25	7	0	0	0	2	0	0.132869	0	0.246757	0.389012	0.182833	0.0635434	0.186568	1.58418	1.63313	1.95504	2.19804	1.66475	0.434035	0	0	0	0.102266	0	0.169169	1.53695	0.0893835	3.18353	2.35047e-06	4.6219e-05	4.10392	0.000324939	0.00294379	UP
ENSMUSG00000019917	Septin10	septin 10 [Source:MGI Symbol;Acc:MGI:1918110]	10:59141627-59221847	65	55	99	95	48	72	153	256	192	215	234	256	85	17	24	17	25	36	1.2166	0.968184	1.72059	1.73489	0.824023	1.28827	2.68097	4.56941	3.39703	3.5879	4.13957	4.80174	1.48469	0.266529	0.373983	0.306966	0.360096	0.61821	1.29209	3.86277	0.568413	1.57993	2.38759e-06	4.67988e-05	2.76462	0.00263488	0.0159344	UP
ENSMUSG00000030660	Pik3c2a	phosphatidylinositol-4-phosphate 3-kinase catalytic subunit type 2 alpha [Source:MGI Symbol;Acc:MGI:1203729]	7:116337265-116443449	536	430	1072	798	464	727	1028	2238	2552	2112	2455	2027	660	71	149	178	152	156	2.0502	1.5469	3.80748	2.97821	1.62786	2.65833	3.68124	8.1636	9.22742	7.20272	8.87546	7.76984	2.35593	0.227485	0.474493	0.656839	0.447428	0.547466	2.44483	7.48671	0.784939	1.6146	2.40016e-06	4.7013e-05	3.25368	2.34633e-07	7.64649e-06	UP
ENSMUSG00000066797	Zfp648	zinc finger protein 648 [Source:MGI Symbol;Acc:MGI:2685049]	1:154201187-154205689	10	1	7	10	4	8	37	39	33	28	53	22	15	0	7	1	0	1	0.326246	0.0306832	0.212079	0.318317	0.119698	0.249496	1.13013	1.21341	1.01774	0.814474	1.63435	0.719318	0.456705	0	0.19014	0.0314722	0	0.0299326	0.20942	1.08824	0.118042	2.37752	2.45501e-06	4.78903e-05	3.20462	0.01029	0.0468073	UP
ENSMUSG00000020034	Tcp11l2	t-complex 11 (mouse) like 2 [Source:MGI Symbol;Acc:MGI:2444679]	10:84576626-84614359	123	117	260	241	107	119	461	404	592	345	659	470	216	37	60	41	74	59	1.84733	1.65268	3.62596	3.53164	1.47398	1.70855	6.48201	5.78643	8.40482	4.61988	9.35477	7.07397	3.02746	0.465481	0.750245	0.59406	0.8553	0.813	2.30669	6.95365	1.08426	1.59195	2.49054e-06	4.84842e-05	2.68106	0.00558233	0.0290539	UP
ENSMUSG00000038807	Rap1gap2	RAP1 GTPase activating protein 2 [Source:MGI Symbol;Acc:MGI:3028623]	11:74383356-74610915	26	277	395	313	302	221	736	1297	1324	1319	1516	1332	351	50	95	83	119	136	0.0814795	0.816439	1.14945	0.957073	0.868068	0.662087	2.15938	3.87625	3.92227	3.68551	4.49043	4.18324	1.02654	0.131254	0.247866	0.250938	0.286996	0.391039	0.755766	3.71951	0.389105	2.2991	2.52275e-06	4.90443e-05	3.25688	4.3914e-08	1.929e-06	UP
ENSMUSG00000036591	Arhgap21	Rho GTPase activating protein 21 [Source:MGI Symbol;Acc:MGI:1918685]	2:20847919-20968881	217	204	355	357	281	241	472	768	914	819	927	736	313	32	71	103	93	172	0.759437	0.671466	1.15364	1.21905	0.901994	0.80629	1.54647	2.56321	3.02375	2.55557	3.06634	2.58128	1.02226	0.0938091	0.206872	0.347758	0.250474	0.552282	0.918646	2.5561	0.412243	1.47636	2.53987e-06	4.931e-05	2.63238	0.00720659	0.0354562	UP
ENSMUSG00000021745	Ptprg	protein tyrosine phosphatase, receptor type, G [Source:MGI Symbol;Acc:MGI:97814]	14:11553532-12242041	102	256	598	441	281	350	776	1235	1158	1308	1380	1164	133	37	66	58	85	98	0.409007	0.965456	2.2266	1.7254	1.03348	1.34165	2.91313	4.72266	4.38941	4.67637	5.23018	4.67745	0.497698	0.124278	0.220336	0.224371	0.262299	0.360542	1.2836	4.43487	0.281587	1.7887	2.59195e-06	5.02529e-05	3.97724	2.62386e-12	5.27715e-10	UP
ENSMUSG00000029648	Flt1	FMS-like tyrosine kinase 1 [Source:MGI Symbol;Acc:MGI:95558]	5:147561604-147726011	720	532	690	565	498	421	1396	1403	1572	1783	1882	1599	872	94	125	221	181	121	3.08725	2.14543	2.74726	2.36379	1.95855	1.72569	5.60395	5.73704	6.37177	6.81651	7.62723	6.87091	3.48933	0.337621	0.446233	0.914194	0.597263	0.47602	2.33799	6.50457	1.04344	1.47618	2.64924e-06	5.11623e-05	2.6401	0.00191354	0.0122988	UP
ENSMUSG00000031696	Vps35	VPS35 retromer complex component [Source:MGI Symbol;Acc:MGI:1890467]	8:85260392-85299802	906	806	1742	1298	648	1063	1534	3430	3577	3902	3825	3869	1209	169	267	157	203	193	6.00637	5.02554	10.7237	8.39614	3.94028	6.7369	9.52094	21.6855	22.4167	23.0645	23.9676	25.7046	7.47993	0.938499	1.4737	1.00413	1.03569	1.17393	6.80482	21.06	2.18431	1.62987	2.68206e-06	5.16147e-05	3.26925	2.96178e-07	9.37021e-06	UP
ENSMUSG00000046324	Ermp1	endoplasmic reticulum metallopeptidase 1 [Source:MGI Symbol;Acc:MGI:106250]	19:29608214-29648415	356	396	532	429	289	442	677	1678	1111	1069	1539	1615	418	50	94	94	81	148	1.53866	1.60972	2.13508	1.80913	1.14566	1.82624	2.73937	6.91631	4.53915	4.11947	6.28693	6.99506	1.68599	0.181019	0.338245	0.391946	0.269416	0.586887	1.67741	5.26605	0.575584	1.65048	2.70641e-06	5.20133e-05	3.19362	2.5005e-07	8.09271e-06	UP
ENSMUSG00000028518	Prkaa2	protein kinase, AMP-activated, alpha 2 catalytic subunit [Source:MGI Symbol;Acc:MGI:1336173]	4:105029874-105109890	1089	839	2082	1680	810	1201	1829	3771	4911	5072	4586	4056	1210	145	347	249	276	227	8.43538	6.11227	14.9751	12.6972	5.75478	8.89329	13.2636	27.8564	35.9596	35.029	33.5753	31.4849	8.74679	0.940823	2.23779	1.86073	1.64526	1.61326	9.478	29.5281	2.84078	1.63944	2.70908e-06	5.20297e-05	3.37773	1.85747e-07	6.27859e-06	UP
ENSMUSG00000033964	Zbtb41	zinc finger and BTB domain containing 41 [Source:MGI Symbol;Acc:MGI:2444487]	1:139422288-139453005	301	278	525	415	326	379	583	1069	1294	1263	1240	1023	307	54	81	69	65	65	1.60838	1.39711	2.60492	2.16367	1.59775	1.936	2.9165	5.44744	6.53622	6.01726	6.26258	5.47805	1.53091	0.241702	0.360347	0.355696	0.267292	0.318668	1.88464	5.44301	0.512435	1.53012	2.71239e-06	5.20582e-05	3.40896	1.36372e-08	7.32789e-07	UP
ENSMUSG00000108484	Gm18537	predicted gene, 18537 [Source:MGI Symbol;Acc:MGI:5010722]	6:83548859-83550381	7	4	24	40	24	8	29	120	95	133	119	113	9	3	1	1	3	1	0.139646	0.0750518	0.444602	0.778643	0.439177	0.152569	0.541655	2.28316	1.79165	2.36584	2.24395	2.25924	0.167562	0.0501346	0.0166117	0.0192455	0.0460616	0.0183039	0.338281	1.91425	0.0529865	2.50048	2.72696e-06	5.23027e-05	5.17501	1.76177e-10	1.90792e-08	UP
ENSMUSG00000028532	Cachd1	cache domain containing 1 [Source:MGI Symbol;Acc:MGI:2444177]	4:100776675-101029220	303	210	341	335	251	325	554	824	1042	755	969	842	296	55	66	80	70	126	2.7949	1.82183	2.92073	3.01502	2.12356	2.86583	4.78415	7.24842	9.08575	6.20931	8.44807	7.7833	2.54802	0.424962	0.506852	0.711904	0.496902	1.06634	2.59031	7.25983	0.959165	1.48681	2.73663e-06	5.2453e-05	2.92009	2.07379e-05	0.000313093	UP
ENSMUSG00000022533	Atp13a3	ATPase type 13A3 [Source:MGI Symbol;Acc:MGI:2685387]	16:30312423-30405975	743	592	1402	1069	625	698	1168	2619	2881	3487	3032	2678	931	54	81	100	114	108	3.88676	2.91262	6.81018	5.45629	2.99879	3.49057	5.7202	13.0655	14.2466	16.2638	14.9912	14.039	4.54501	0.236622	0.352774	0.504669	0.458935	0.518351	4.2592	13.0544	1.10273	1.61588	2.7584e-06	5.27289e-05	3.56539	1.19592e-10	1.3633e-08	UP
ENSMUSG00000005362	Crbn	cereblon [Source:MGI Symbol;Acc:MGI:1913277]	6:106780201-106800077	110	91	423	211	86	142	196	728	792	973	905	952	127	55	57	46	76	60	0.892023	0.694047	3.18518	1.66949	0.639659	1.10082	1.48802	5.62995	6.07122	7.03505	6.93648	7.73653	0.961112	0.373601	0.384831	0.35987	0.474289	0.446413	1.36354	5.81621	0.500019	2.09273	2.82575e-06	5.36217e-05	3.54002	0.000117059	0.0012835	UP
ENSMUSG00000026339	Ccdc93	coiled-coil domain containing 93 [Source:MGI Symbol;Acc:MGI:1918079]	1:121431049-121506460	123	110	202	202	187	185	326	479	586	609	452	512	194	19	53	23	50	61	0.591134	0.497208	0.90145	0.947223	0.824309	0.849954	1.46679	2.19536	2.66224	2.60957	2.05318	2.46591	0.870099	0.0764885	0.212065	0.106639	0.184926	0.268976	0.768546	2.24218	0.286532	1.54469	2.87636e-06	5.44832e-05	2.96813	2.08564e-05	0.000314545	UP
ENSMUSG00000104788	Gm36448	predicted gene, 36448 [Source:MGI Symbol;Acc:MGI:5595607]	14:52538652-52540876	4	0	10	6	2	3	10	29	32	20	43	33	0	0	1	1	0	0	0.563815	0	1.30863	0.825097	0.258526	0.40417	1.31942	3.89757	4.26309	2.51319	5.72765	4.66079	0	0	0.117344	0.135949	0	0	0.56004	3.73028	0.0422154	2.73568	2.95573e-06	5.58288e-05	6.46537	7.96695e-07	2.17792e-05	UP
ENSMUSG00000042046	Dstyk	dual serine/threonine and tyrosine protein kinase [Source:MGI Symbol;Acc:MGI:1925064]	1:132417555-132466958	94	45	298	231	200	25	339	655	921	778	872	816	269	19	19	56	9	112	0.498319	0.224363	1.46692	1.19485	0.972471	0.126695	1.68247	3.31139	4.61537	3.67731	4.36922	4.33506	1.33081	0.0843712	0.0838581	0.286401	0.0367167	0.54475	0.747269	3.66514	0.394485	2.29417	2.96317e-06	5.59323e-05	3.21583	4.27303e-05	0.000562486	UP
ENSMUSG00000053830	Gm9923	predicted pseudogene 9923 [Source:MGI Symbol;Acc:MGI:3704365]	10:72309321-72311156	19	14	27	23	20	21	16	100	113	150	131	132	8	5	10	3	13	9	0.638801	0.442699	0.842927	0.754497	0.616745	0.674937	0.503623	3.20627	3.59131	4.49647	4.16285	4.44741	0.251017	0.140814	0.279913	0.0973075	0.336358	0.277626	0.661768	3.40132	0.230506	2.3617	3.0453e-06	5.73311e-05	3.88322	0.00360531	0.020364	UP
ENSMUSG00000035666	Gtf3c4	general transcription factor IIIC, polypeptide 4 [Source:MGI Symbol;Acc:MGI:2138937]	2:28822299-28840360	190	128	229	196	141	143	235	556	523	596	606	635	166	37	52	51	52	62	0.913632	0.57888	1.0225	0.919587	0.621877	0.657347	1.05792	2.54966	2.37732	2.55526	2.75422	3.05997	0.744924	0.149032	0.208178	0.23659	0.192428	0.273534	0.785637	2.39239	0.300781	1.60652	3.05425e-06	5.73861e-05	2.99167	0.000292161	0.0026999	UP
ENSMUSG00000021364	Elovl2	elongation of very long chain fatty acids (FEN1/Elo2, SUR4/Elo3, yeast)-like 2 [Source:MGI Symbol;Acc:MGI:1858960]	13:41182381-41220405	154	121	279	253	112	175	367	553	584	442	794	543	140	6	13	13	22	31	1.3827	1.02178	2.32607	2.21641	0.922346	1.50206	3.08492	4.73505	4.95666	3.53836	6.73809	4.88579	1.17307	0.0451248	0.0971774	0.112604	0.152012	0.255369	1.5619	4.65648	0.305893	1.57594	3.06566e-06	5.75626e-05	3.92814	1.26213e-14	4.28165e-12	UP
ENSMUSG00000020986	Sec23a	SEC23 homolog A, COPII coat complex component [Source:MGI Symbol;Acc:MGI:1349635]	12:58958383-59012017	177	214	400	296	169	291	429	818	855	905	916	783	263	45	42	63	74	79	1.87439	2.1314	3.93332	3.05843	1.6415	2.94593	4.25318	8.26098	8.55896	8.5449	9.16834	8.30952	2.59914	0.399173	0.370297	0.643628	0.603068	0.767565	2.5975	7.84931	0.897146	1.59545	3.07143e-06	5.76331e-05	3.12915	5.06389e-07	1.47602e-05	UP
ENSMUSG00000097245	Gm5421	predicted gene 5421 [Source:MGI Symbol;Acc:MGI:3645718]	10:22343439-22345792	29	27	58	46	25	29	53	135	128	168	154	145	40	11	2	5	2	4	0.760448	0.665879	1.41226	1.17694	0.601288	0.726975	1.30113	3.37597	3.17287	3.92787	3.81685	3.81041	0.978868	0.241618	0.043661	0.126486	0.0403589	0.0962318	0.890632	3.23418	0.254537	1.8605	3.12616e-06	5.85832e-05	3.66745	3.62585e-05	0.000494398	UP
ENSMUSG00000037523	Mavs	mitochondrial antiviral signaling protein [Source:MGI Symbol;Acc:MGI:2444773]	2:131234063-131248025	432	399	708	688	431	492	780	2024	1377	1821	1487	1787	504	118	171	140	141	193	4.70639	4.08828	7.16225	7.3133	4.30674	5.12404	7.95551	21.0284	14.181	17.6883	15.3117	19.5099	5.12415	1.07684	1.551	1.47143	1.18215	1.92914	5.45016	15.9458	2.05578	1.54881	3.14566e-06	5.88714e-05	2.95542	0.000426488	0.00367081	UP
ENSMUSG00000017721	Pigt	phosphatidylinositol glycan anchor biosynthesis, class T [Source:MGI Symbol;Acc:MGI:1926178]	2:164497520-164508301	365	223	738	610	437	387	1024	1260	1456	1167	1453	1349	490	19	77	67	82	89	3.78857	2.17696	7.11297	6.1778	4.16036	3.84004	9.95068	12.4722	14.2861	10.8	14.2547	14.0321	4.74641	0.165196	0.665406	0.670911	0.655005	0.847569	4.54278	12.6326	1.29175	1.47551	3.18395e-06	5.93754e-05	3.28976	6.05245e-09	3.77033e-07	UP
ENSMUSG00000100454	Gm28901	predicted gene 28901 [Source:MGI Symbol;Acc:MGI:5579607]	1:97024516-97025565	8	4	9	6	3	4	10	32	55	32	30	39	5	4	2	1	2	2	1.04182	0.489895	1.08834	0.762432	0.358337	0.498013	1.21921	3.97425	6.77075	3.71549	3.69262	5.08968	0.607599	0.436341	0.216831	0.125623	0.200432	0.238955	0.706472	4.077	0.304297	2.5288	3.18464e-06	5.93754e-05	3.74396	0.00880044	0.0414579	UP
ENSMUSG00000021374	Nup153	nucleoporin 153 [Source:MGI Symbol;Acc:MGI:2385621]	13:46679905-46727940	258	190	402	425	241	343	553	1002	969	867	1011	864	318	49	82	94	120	177	1.59753	1.10649	2.31136	2.56767	1.36871	2.03032	3.20571	5.91681	5.67181	4.78652	5.91683	5.3613	1.83756	0.254148	0.422723	0.561519	0.571819	1.00555	1.83035	5.14316	0.775554	1.49054	3.20949e-06	5.97918e-05	2.72936	0.00233168	0.0144451	UP
ENSMUSG00000036957	Lrfn3	leucine rich repeat and fibronectin type III domain containing 3 [Source:MGI Symbol;Acc:MGI:2442512]	7:30355489-30362772	32	46	37	47	43	27	190	124	134	99	145	138	38	11	10	13	13	24	0.684438	0.925342	0.734856	0.980849	0.843569	0.552057	3.80459	2.52929	2.70932	1.88794	2.93129	2.95795	0.758503	0.197078	0.178073	0.268244	0.213982	0.470976	0.786852	2.8034	0.347809	1.83301	3.24872e-06	6.03654e-05	3.01081	0.00218023	0.0136851	UP
ENSMUSG00000049001	Ndnf	neuron-derived neurotrophic factor [Source:MGI Symbol;Acc:MGI:1915419]	6:65671590-65712326	1	0	2	7	2	0	12	8	93	9	62	19	6	0	2	0	0	0	0.00581084	0	0.0107846	0.0396696	0.0106544	0	0.0652511	0.0443148	0.510596	0.0466032	0.340349	0.110589	0.0325226	0	0.0096705	0	0	0	0.0111532	0.186284	0.00703219	4.06197	3.25729e-06	6.04612e-05	4.72739	0.000438498	0.00375511	UP
ENSMUSG00000020340	Cyfip2	cytoplasmic FMR1 interacting protein 2 [Source:MGI Symbol;Acc:MGI:1924134]	11:46193850-46312859	157	966	393	280	1088	1220	2232	4436	5893	4523	5429	4398	1067	181	292	193	130	212	0.919212	5.31933	2.13659	1.59954	5.84268	6.8284	12.2343	24.7685	32.6153	23.611	30.0431	25.8047	5.82999	0.887683	1.42335	1.09014	0.585744	1.13882	3.77429	24.8462	1.82595	2.71874	3.2829e-06	6.08029e-05	3.7663	1.50023e-10	1.66307e-08	UP
ENSMUSG00000001988	Npas1	neuronal PAS domain protein 1 [Source:MGI Symbol;Acc:MGI:109205]	7:16455721-16477728	0	0	2	0	0	0	2	8	10	9	8	12	1	0	0	0	0	0	0	0	0.0248361	0	0	0	0.0250447	0.102054	0.12645	0.107324	0.101134	0.160845	0.0124742	0	0	0	0	0	0.00413934	0.103808	0.00207903	4.64838	3.33894e-06	6.1641e-05	5.64187	0.000316098	0.00287387	UP
ENSMUSG00000021987	Mtmr6	myotubularin related protein 6 [Source:MGI Symbol;Acc:MGI:2145637]	14:60265228-60302370	340	359	631	583	270	393	662	1299	1461	1439	1418	1327	419	93	123	106	119	148	4.12328	4.09468	7.10565	6.89846	3.00326	4.55615	7.51606	15.0232	16.7487	15.5595	16.2535	16.1273	4.74203	0.944732	1.24188	1.24015	1.1106	1.64674	4.96358	14.538	1.82102	1.55038	3.33836e-06	6.1641e-05	2.99701	5.86803e-05	0.000726269	UP
ENSMUSG00000029763	Exoc4	exocyst complex component 4 [Source:MGI Symbol;Acc:MGI:1096376]	6:33249085-33973979	491	401	606	518	425	393	883	1220	1241	1365	1535	1356	818	44	66	59	111	88	2.17654	1.67183	2.49442	2.24046	1.72799	1.66541	3.66451	5.15747	5.20027	5.39498	6.43135	6.02383	3.38396	0.163381	0.24358	0.252316	0.378666	0.357907	1.99611	5.31207	0.796635	1.41208	3.35421e-06	6.1843e-05	2.73728	3.34458e-05	0.000462769	UP
ENSMUSG00000043262	Uevld	UEV and lactate/malate dehyrogenase domains [Source:MGI Symbol;Acc:MGI:1860490]	7:46923216-46958527	100	96	146	143	89	112	211	339	432	342	364	312	116	9	37	26	14	45	0.527321	0.47611	0.714887	0.735744	0.430457	0.564589	1.04165	1.70476	2.1534	1.60794	1.81419	1.64875	0.57084	0.039754	0.162437	0.132268	0.0568126	0.217713	0.574851	1.66178	0.196637	1.53147	3.49496e-06	6.39429e-05	3.07912	3.92484e-05	0.000526747	UP
ENSMUSG00000038368	Focad	focadhesin [Source:MGI Symbol;Acc:MGI:2676921]	4:88094629-88411011	59	41	97	79	18	49	113	207	214	252	237	239	78	14	10	12	14	17	0.270034	0.176487	0.41224	0.352786	0.0755624	0.214388	0.484185	0.903499	0.925868	1.02834	1.02524	1.0962	0.333157	0.0536727	0.0381048	0.0529848	0.0493103	0.0713858	0.25025	0.910555	0.0997693	1.86338	3.55419e-06	6.47779e-05	3.19008	5.5634e-06	0.000106782	UP
ENSMUSG00000066553	Gm6969	predicted pseudogene 6969 [Source:MGI Symbol;Acc:MGI:3645320]	12:24638669-24639010	46	24	161	64	24	49	90	285	275	343	325	371	65	14	33	28	13	21	8.30262	4.07404	26.983	11.2707	3.97314	8.45454	15.2078	49.0557	46.9198	55.1978	55.4431	67.1053	10.9486	2.11662	4.95887	4.87554	1.80571	3.4776	10.5097	48.1549	4.69716	2.19596	3.59492e-06	6.54367e-05	3.35782	0.000471506	0.00398565	UP
ENSMUSG00000035202	Lars2	leucyl-tRNA synthetase, mitochondrial [Source:MGI Symbol;Acc:MGI:2142973]	9:123366927-123462666	56	53	256	165	62	100	172	407	491	633	530	542	115	24	36	30	56	25	0.230328	0.205022	0.977709	0.662158	0.233893	0.393188	0.6623	1.59641	1.90901	2.32131	2.06036	2.23401	0.44141	0.0826861	0.123275	0.119038	0.177253	0.094341	0.450383	1.79723	0.173001	1.99655	3.60459e-06	6.54479e-05	3.37693	5.03215e-05	0.000639046	UP
ENSMUSG00000045767	B230219D22Rik	RIKEN cDNA B230219D22 gene [Source:MGI Symbol;Acc:MGI:1925771]	13:55693124-55703500	630	514	978	750	565	553	1223	1900	1797	1927	1878	1816	788	107	199	139	140	180	8.35953	6.41457	12.0501	9.71009	6.87633	7.01469	15.1928	24.0428	22.5402	22.7979	23.5529	24.1481	9.75784	1.18929	2.1984	1.77936	1.42961	2.19137	8.40422	22.0458	3.09098	1.39132	3.60469e-06	6.54479e-05	2.83437	4.01668e-05	0.000536007	UP
ENSMUSG00000029552	Tes	testis derived transcript [Source:MGI Symbol;Acc:MGI:105081]	6:17065149-17105828	133	179	200	200	151	165	414	485	484	384	582	563	226	42	37	49	55	71	0.943003	1.19365	1.31675	1.38361	0.98199	1.11838	2.7481	3.2794	3.24396	2.42753	3.90027	4.00034	1.4954	0.249444	0.218412	0.33517	0.300105	0.461871	1.15623	3.2666	0.510067	1.49836	3.64351e-06	6.60686e-05	2.67903	0.000824042	0.00624732	UP
ENSMUSG00000042650	Alkbh5	alkB homolog 5, RNA demethylase [Source:MGI Symbol;Acc:MGI:2144489]	11:60536381-60558512	925	746	1689	1218	728	932	1436	3124	3345	3847	3772	3339	1014	133	238	256	173	213	9.33434	7.08018	15.8264	11.9925	6.73814	8.99085	13.5665	30.0638	31.9085	34.6128	35.9768	33.7665	9.5492	1.12423	1.99955	2.49224	1.3435	1.97207	9.99375	29.9825	3.08013	1.58502	3.67014e-06	6.6383e-05	3.28306	2.74083e-07	8.75976e-06	UP
ENSMUSG00000029999	Tgfa	transforming growth factor alpha [Source:MGI Symbol;Acc:MGI:98724]	6:86195223-86275719	29	40	47	25	33	44	170	124	158	72	240	140	31	2	7	7	3	8	0.245387	0.318331	0.369291	0.2064	0.256116	0.355919	1.34671	1.00062	1.26381	0.543206	1.91944	1.18716	0.244801	0.0141751	0.049314	0.0571431	0.0195359	0.0621095	0.291907	1.21016	0.074513	2.05161	3.79376e-06	6.81874e-05	4.02156	7.45391e-09	4.46409e-07	UP
ENSMUSG00000030978	Rrm1	ribonucleotide reductase M1 [Source:MGI Symbol;Acc:MGI:98180]	7:102441695-102469771	107	90	177	185	106	87	256	424	325	336	374	399	194	17	26	27	32	52	0.525281	0.415542	0.806849	0.886136	0.477289	0.408289	1.17656	1.98502	1.5082	1.47068	1.73535	1.96294	0.888782	0.0699071	0.106266	0.127873	0.120894	0.234214	0.586564	1.63979	0.257989	1.48315	3.80218e-06	6.82958e-05	2.66813	0.000147525	0.00154879	UP
ENSMUSG00000029110	Rnf4	ring finger protein 4 [Source:MGI Symbol;Acc:MGI:1201691]	5:34336289-34355629	308	110	499	402	292	363	555	1213	1071	1178	1167	1243	332	66	108	116	92	156	1.19852	0.402581	1.80305	1.52631	1.04218	1.35035	2.02189	4.50139	3.93961	4.08707	4.29215	4.84723	1.20565	0.215131	0.349891	0.435472	0.275506	0.556957	1.2205	3.94823	0.506434	1.69373	3.9265e-06	7.02665e-05	2.96276	0.000178456	0.001801	UP
ENSMUSG00000022141	Nipbl	NIPBL cohesin loading factor [Source:MGI Symbol;Acc:MGI:1913976]	15:8290617-8444463	414	333	632	669	482	506	984	1426	1468	1427	1347	1353	594	58	131	117	129	155	2.71202	2.05163	3.84433	4.276	2.89605	3.16872	6.03471	8.90845	9.09046	8.33466	8.34003	8.88212	3.63132	0.31826	0.714455	0.739408	0.650323	0.931591	3.15812	8.26507	1.16423	1.38796	3.94244e-06	7.03729e-05	2.82766	1.44784e-05	0.000234024	UP
ENSMUSG00000024182	Axin1	axin 1 [Source:MGI Symbol;Acc:MGI:1096327]	17:26138688-26195811	242	192	362	358	203	176	608	553	835	732	933	604	260	36	52	72	46	75	2.90342	2.16651	4.03289	4.19082	2.23388	2.01861	6.82918	6.3272	9.47	7.8303	10.58	7.26205	2.91109	0.361794	0.519413	0.833364	0.424717	0.82558	2.92435	8.04979	0.979326	1.46083	3.93904e-06	7.03729e-05	3.03909	1.11032e-06	2.87082e-05	UP
ENSMUSG00000058921	Slc10a5	solute carrier family 10 (sodium/bile acid cotransporter family), member 5 [Source:MGI Symbol;Acc:MGI:2685251]	3:10331734-10335656	74	35	227	155	71	105	75	524	623	1041	493	850	103	11	15	14	30	38	1.16437	0.517961	3.31665	2.37966	1.02468	1.5794	1.10483	7.86294	9.26656	14.6044	7.33192	13.4032	1.51246	0.144983	0.196501	0.21252	0.363272	0.54859	1.66379	8.92898	0.496388	2.42402	3.9423e-06	7.03729e-05	4.16896	1.77872e-08	9.02406e-07	UP
ENSMUSG00000081232	Gm14373	predicted gene 14373 [Source:MGI Symbol;Acc:MGI:3651800]	X:5699727-5701884	0	2	4	6	5	10	2	47	57	70	62	72	1	0	0	1	1	0	0	0.0538022	0.106227	0.167466	0.13118	0.273453	0.0535595	1.28209	1.54123	1.78527	1.6762	2.06392	0.0266767	0	0	0.0275929	0.0220156	0	0.122021	1.40038	0.0127142	3.52061	3.9413e-06	7.03729e-05	6.78323	1.56e-07	5.47012e-06	UP
ENSMUSG00000032560	Dnajc13	DnaJ heat shock protein family (Hsp40) member C13 [Source:MGI Symbol;Acc:MGI:2676368]	9:104151282-104262930	919	929	2157	1650	1069	1121	1802	3682	4515	5021	4385	4525	1463	113	275	242	217	314	3.58742	3.41072	7.81859	6.28451	3.82746	4.18326	6.58553	13.707	16.6607	17.4755	16.1787	17.7016	5.32963	0.369494	0.893742	0.911359	0.65189	1.1246	4.85199	14.7182	1.54679	1.60095	3.99364e-06	7.11091e-05	3.25025	4.43721e-08	1.94349e-06	UP
ENSMUSG00000031529	Tnks	tankyrase, TRF1-interacting ankyrin-related ADP-ribose polymerase [Source:MGI Symbol;Acc:MGI:1341087]	8:34826460-34965690	378	322	628	551	362	511	678	1400	1531	1455	1568	1403	429	70	94	98	113	105	1.40282	1.1239	2.16412	1.99518	1.23221	1.8129	2.35564	4.95483	5.37098	4.81443	5.50003	5.21789	1.48578	0.217606	0.290436	0.350868	0.322728	0.357521	1.62186	4.7023	0.504157	1.53572	4.00589e-06	7.12829e-05	3.22142	1.99576e-07	6.65026e-06	UP
ENSMUSG00000041439	Mfsd6	major facilitator superfamily domain containing 6 [Source:MGI Symbol;Acc:MGI:1922925]	1:52656286-52727462	95	86	180	87	85	22	237	334	364	386	420	363	129	11	12	19	3	38	0.430204	0.36628	0.756896	0.384407	0.353053	0.09524	1.00478	1.44242	1.5582	1.55852	1.79767	1.64735	0.545169	0.041726	0.0452423	0.0830067	0.0104552	0.157884	0.39768	1.50149	0.147247	1.91671	4.12506e-06	7.30397e-05	3.35008	7.249e-07	2.01275e-05	UP
ENSMUSG00000014496	Ankrd28	ankyrin repeat domain 28 [Source:MGI Symbol;Acc:MGI:2145661]	14:31698768-31830651	313	313	571	530	307	392	597	1139	1404	1398	1390	1161	413	76	121	126	90	140	1.38411	1.30177	2.34463	2.28677	1.24518	1.65713	2.47156	4.80332	5.86897	5.51196	5.80965	5.145	1.70437	0.281516	0.445477	0.537532	0.306279	0.568011	1.70326	4.93508	0.64053	1.53477	4.15861e-06	7.35425e-05	2.94573	0.000161325	0.00166512	UP
ENSMUSG00000025986	Slc39a10	solute carrier family 39 (zinc transporter), member 10 [Source:MGI Symbol;Acc:MGI:1914515]	1:46807544-46892852	232	182	401	358	266	199	531	783	782	753	856	675	290	17	41	46	59	84	1.81852	1.34173	2.91868	2.738	1.9124	1.49116	3.89667	5.85307	5.79436	5.26256	6.3418	5.30227	2.12136	0.111621	0.267563	0.347852	0.355901	0.604102	2.03675	5.40845	0.634733	1.40895	4.23686e-06	7.46351e-05	3.09099	4.99188e-08	2.13612e-06	UP
ENSMUSG00000032294	Pkm	pyruvate kinase, muscle [Source:MGI Symbol;Acc:MGI:97591]	9:59656368-59679375	1827	1481	1992	1558	1505	1560	4434	5148	4916	3230	5171	4740	1615	277	354	260	371	624	15.2876	11.6552	15.4775	12.7201	11.5506	12.4787	34.7349	41.08	38.8849	24.0977	40.8963	39.7472	12.6113	1.94153	2.46614	2.09885	2.38904	4.79057	13.1949	36.5735	4.38291	1.47081	4.32824e-06	7.60248e-05	3.06084	4.53584e-07	1.34721e-05	UP
ENSMUSG00000005506	Celf1	CUGBP, Elav-like family member 1 [Source:MGI Symbol;Acc:MGI:1342295]	2:90940382-91019497	485	435	1158	808	370	667	1045	2168	2054	2363	2420	2061	635	79	97	135	142	53	1.06541	0.898725	2.36208	1.73183	0.745492	1.40069	2.14912	4.54176	4.26524	4.62818	5.02456	4.53711	1.30177	0.145367	0.177402	0.286098	0.240055	0.10682	1.36737	4.191	0.376252	1.61589	4.33313e-06	7.60639e-05	3.47752	1.3286e-07	4.84577e-06	UP
ENSMUSG00000052085	Dock8	dedicator of cytokinesis 8 [Source:MGI Symbol;Acc:MGI:1921396]	19:24999534-25202432	437	389	472	423	417	372	726	1217	1108	1452	1273	1303	379	61	117	109	104	188	2.38169	1.99396	2.38868	2.24939	2.08452	1.93816	3.70434	6.32537	5.70838	7.05575	6.55754	7.11665	1.92766	0.278482	0.530888	0.57311	0.4362	0.940076	2.17273	6.078	0.781069	1.48409	4.3607e-06	7.64072e-05	2.96008	3.34252e-05	0.00046271	UP
ENSMUSG00000009575	Cbx5	chromobox 5 [Source:MGI Symbol;Acc:MGI:109372]	15:103191544-103239816	505	458	798	794	469	501	872	1741	1575	1995	1840	1932	625	16	143	14	128	150	2.3898	2.03844	3.50659	3.66616	2.03568	2.26647	3.86328	7.85705	7.04562	8.41753	8.22993	9.1623	2.76018	0.063424	0.563403	0.0639158	0.466152	0.651272	2.65052	7.42928	0.761391	1.48695	4.36881e-06	7.65023e-05	3.28651	0.000115798	0.00127067	UP
ENSMUSG00000021366	Hivep1	human immunodeficiency virus type I enhancer binding protein 1 [Source:MGI Symbol;Acc:MGI:96100]	13:42052021-42192537	197	151	234	253	264	243	420	716	641	673	794	604	176	35	73	67	116	112	1.0985	0.791907	1.21161	1.3765	1.35022	1.29533	2.19256	3.80748	3.37878	3.34596	4.18467	3.37518	0.91587	0.16348	0.338898	0.360425	0.497782	0.572996	1.18734	3.38077	0.474908	1.50962	4.40741e-06	7.69895e-05	2.83163	0.00824157	0.0394723	UP
ENSMUSG00000030583	Sipa1l3	signal-induced proliferation-associated 1 like 3 [Source:MGI Symbol;Acc:MGI:1921456]	7:29320372-29518641	204	207	286	244	215	220	368	617	732	789	743	667	224	26	46	87	62	81	0.519579	0.495855	0.67639	0.606358	0.502257	0.535656	0.877479	1.49864	1.76238	1.79172	1.78862	1.70245	0.532419	0.0554696	0.0975414	0.21377	0.121523	0.189281	0.556016	1.57021	0.201667	1.49776	4.43069e-06	7.73018e-05	2.96091	0.000101809	0.00114574	UP
ENSMUSG00000030515	Tarsl2	threonyl-tRNA synthetase-like 2 [Source:MGI Symbol;Acc:MGI:2444486]	7:65644898-65692091	47	41	132	60	41	52	98	216	226	274	251	271	74	17	29	20	26	20	0.411748	0.337819	1.0738	0.512877	0.32945	0.435492	0.803774	1.8046	1.87161	2.14022	2.07835	2.37921	0.605004	0.124753	0.211519	0.169034	0.175292	0.160759	0.516864	1.8463	0.24106	1.83678	4.47587e-06	7.80423e-05	2.93717	0.00614523	0.0312952	UP
ENSMUSG00000024974	Smc3	structural maintenance of chromosomes 3 [Source:MGI Symbol;Acc:MGI:1339795]	19:53600398-53645833	176	161	362	300	151	224	385	662	764	700	745	676	208	38	50	60	49	55	1.80557	1.55342	3.44843	3.00292	1.42084	2.1968	3.6977	6.47664	7.40906	6.40281	7.2238	6.94984	1.99137	0.326548	0.427054	0.593826	0.386851	0.517683	2.238	6.35998	0.707222	1.50681	4.65719e-06	8.06136e-05	3.16879	5.84732e-07	1.68347e-05	UP
ENSMUSG00000048376	F2r	coagulation factor II (thrombin) receptor [Source:MGI Symbol;Acc:MGI:101802]	13:95601803-95618487	592	663	843	683	494	506	2245	1787	1963	1164	2350	1654	947	748	602	1101	543	388	10.9541	11.538	14.4842	12.3309	8.38395	8.95051	38.8902	31.5333	34.3355	19.2035	41.099	30.6702	16.3528	11.5936	9.27393	19.6539	7.73219	6.587	11.1069	32.622	11.8656	1.55438	4.67903e-06	8.07959e-05	1.45906	0.00693318	0.0343875	UP
ENSMUSG00000073664	Nbeal1	neurobeachin like 1 [Source:MGI Symbol;Acc:MGI:2444343]	1:60180599-60338328	403	224	559	591	402	379	876	1219	1310	1245	1269	1003	494	49	73	80	98	114	0.789549	0.412747	1.01695	1.12975	0.722381	0.709832	1.60675	2.27755	2.42613	2.17478	2.34987	1.96925	0.903207	0.080414	0.119072	0.151206	0.147757	0.204918	0.796867	2.13405	0.267762	1.42119	4.69472e-06	8.10179e-05	2.99457	8.68355e-08	3.39116e-06	UP
ENSMUSG00000029250	Polr2b	polymerase (RNA) II (DNA directed) polypeptide B [Source:MGI Symbol;Acc:MGI:2388280]	5:77310147-77349324	333	274	706	519	329	313	671	1163	1125	1383	1218	1551	394	65	58	73	74	59	3.7137	2.87394	7.31105	5.64744	3.36531	3.33695	7.00577	12.369	11.86	13.7517	12.8386	17.3341	4.10059	0.60721	0.538523	0.785406	0.6351	0.603691	4.37473	12.5265	1.21175	1.51772	4.70831e-06	8.12034e-05	3.36982	1.66993e-08	8.62677e-07	UP
ENSMUSG00000028451	1700022I11Rik	RIKEN cDNA 1700022I11 gene [Source:MGI Symbol;Acc:MGI:1914567]	4:42969604-42983640	21	13	61	56	23	22	70	100	121	156	154	138	35	0	0	6	9	5	0.20488	0.119289	0.552615	0.533076	0.205816	0.205187	0.639363	0.93041	1.11592	1.357	1.42008	1.34924	0.318662	0	0	0.0564743	0.0675722	0.0447545	0.303477	1.13534	0.0812438	1.90346	4.77603e-06	8.22225e-05	3.80472	6.57431e-06	0.000121865	UP
ENSMUSG00000049414	Gm5417	predicted gene 5417 [Source:MGI Symbol;Acc:MGI:3648626]	15:83405626-83406063	13	3	15	13	13	13	26	49	48	57	58	57	6	1	0	2	3	1	1.83208	0.39762	1.96305	1.78767	1.68042	1.75145	3.4305	6.58567	6.39463	7.16224	7.72572	8.05029	0.789156	0.118057	0	0.271943	0.325376	0.129298	1.56872	6.55817	0.272305	2.06371	4.83657e-06	8.31645e-05	4.59	2.18704e-07	7.1856e-06	UP
ENSMUSG00000085711	Gm15163	predicted gene 15163 [Source:MGI Symbol;Acc:MGI:3642430]	X:157016229-157017530	223	148	804	498	133	324	473	1480	1634	1791	1700	1677	358	86	102	104	86	92	10.5724	6.59928	35.3947	23.0367	5.78348	14.6844	20.9943	66.9149	73.2302	75.7072	76.1775	79.6764	15.8394	3.41532	4.02609	4.75675	3.13773	4.00183	16.0118	65.4501	5.86286	2.03126	4.85695e-06	8.34648e-05	3.48072	1.29959e-06	3.26429e-05	UP
ENSMUSG00000029992	Gfpt1	glutamine fructose-6-phosphate transaminase 1 [Source:MGI Symbol;Acc:MGI:95698]	6:87042846-87092197	392	351	527	408	314	443	580	1362	1303	1240	1566	1290	349	48	105	65	100	100	2.18525	1.84029	2.72795	2.2192	1.6055	2.36081	3.027	7.24075	6.86639	6.16324	8.25117	7.20664	1.81563	0.22414	0.487324	0.349571	0.429006	0.511467	2.1565	6.4592	0.63619	1.58266	4.92176e-06	8.44262e-05	3.34383	8.55716e-08	3.35577e-06	UP
ENSMUSG00000041974	Spidr	scaffolding protein involved in DNA repair [Source:MGI Symbol;Acc:MGI:1924834]	16:15889224-16146851	44	30	52	53	20	26	65	162	109	147	168	165	29	3	5	9	4	12	0.373342	0.239408	0.409694	0.43878	0.155649	0.210897	0.516336	1.31085	0.874259	1.11209	1.3473	1.40301	0.229636	0.0213218	0.0353199	0.07367	0.0261182	0.0934183	0.304628	1.09397	0.0799141	1.84445	4.92976e-06	8.45126e-05	3.77498	9.37077e-08	3.59963e-06	UP
ENSMUSG00000083327	Vcp-rs	valosin containing protein, related sequence [Source:MGI Symbol;Acc:MGI:894298]	X:104345829-104348234	996	720	1736	1440	776	1011	1797	3006	3420	3492	3732	3316	1231	165	195	195	206	219	25.5532	17.3733	41.3568	36.0469	18.2605	24.7959	43.1622	73.547	82.943	79.8787	90.4972	85.2564	29.4734	3.54595	4.16517	4.82644	4.06724	5.15503	27.2311	75.8808	8.53887	1.47848	4.99396e-06	8.54083e-05	3.15162	6.1029e-08	2.50495e-06	UP
ENSMUSG00000036197	Gxylt1	glucoside xylosyltransferase 1 [Source:MGI Symbol;Acc:MGI:2684933]	15:93239742-93275179	90	73	166	152	88	94	164	328	399	339	491	358	77	10	30	35	14	31	0.49448	0.377221	0.846892	0.814843	0.443464	0.493717	0.843567	1.71859	2.07228	1.66066	2.54975	1.97114	0.394806	0.0460221	0.137227	0.185516	0.0591944	0.156267	0.578436	1.80267	0.163172	1.6399	5.04418e-06	8.61127e-05	3.46566	5.87167e-06	0.000111483	UP
ENSMUSG00000029518	Rab35	RAB35, member RAS oncogene family [Source:MGI Symbol;Acc:MGI:1924657]	5:115631908-115647736	252	190	488	379	245	267	536	808	802	960	937	927	315	47	81	90	83	95	4.46354	3.16516	8.02618	6.54995	3.98025	4.52098	8.88818	13.6483	13.4283	15.1608	15.6865	16.4545	5.20685	0.697331	1.19447	1.5379	1.13137	1.54384	5.11768	13.8778	1.88529	1.43921	5.10277e-06	8.6957e-05	2.87991	5.84188e-05	0.000724305	UP
ENSMUSG00000020992	4930512B01Rik	RIKEN cDNA 4930512B01 gene [Source:MGI Symbol;Acc:MGI:1921974]	12:69790288-69840479	5	3	4	11	8	6	18	28	37	30	28	40	5	0	2	0	0	3	0.0515326	0.0290796	0.0382763	0.110615	0.0756283	0.0591171	0.173691	0.275213	0.360488	0.275682	0.27276	0.413147	0.0480885	0	0.0171611	0	0	0.0283682	0.0607081	0.295163	0.015603	2.28155	5.13695e-06	8.74353e-05	4.24162	1.56585e-05	0.000248954	UP
ENSMUSG00000029569	Tmem168	transmembrane protein 168 [Source:MGI Symbol;Acc:MGI:1921794]	6:13580687-13608100	262	270	451	413	252	260	520	870	919	1010	952	948	343	16	32	70	20	68	2.24902	2.17981	3.59484	3.45909	1.98407	2.13357	4.17893	7.122	7.45719	7.7301	7.7239	8.15506	2.74772	0.115047	0.228694	0.579692	0.13212	0.535552	2.60007	7.0612	0.723137	1.44136	5.19763e-06	8.83627e-05	3.28757	1.55887e-07	5.47012e-06	UP
ENSMUSG00000030201	Lrp6	low density lipoprotein receptor-related protein 6 [Source:MGI Symbol;Acc:MGI:1298218]	6:134446476-134566965	1023	843	1622	1353	991	971	1612	3059	3821	3649	3730	3441	1118	87	166	193	195	240	4.0474	3.13683	5.95885	5.22298	3.59618	3.67251	5.97084	11.5417	14.2905	12.872	13.9482	13.6431	4.1279	0.288325	0.546791	0.736657	0.593722	0.87119	4.27246	12.0444	1.1941	1.49522	5.21446e-06	8.85962e-05	3.33437	1.22572e-09	9.69456e-08	UP
ENSMUSG00000001983	Taco1	translational activator of mitochondrially encoded cytochrome c oxidase I [Source:MGI Symbol;Acc:MGI:1917457]	11:106066061-106073612	78	55	144	104	51	74	87	330	248	464	441	464	66	15	17	24	32	12	3.48141	2.3088	5.96808	4.52908	2.08784	3.15741	3.63539	14.0464	10.4635	18.465	18.6039	20.7541	2.74909	0.560805	0.631718	1.03341	1.09915	0.491409	3.58877	14.3281	1.09426	1.99728	5.35728e-06	9.06456e-05	3.71081	2.97394e-05	0.000420367	UP
ENSMUSG00000029671	Wnt16	wingless-type MMTV integration site family, member 16 [Source:MGI Symbol;Acc:MGI:2136018]	6:22288227-22298522	0	2	0	4	1	1	9	15	11	6	38	27	2	0	1	0	0	0	0	0.0208747	0	0.0433227	0.0101793	0.0106134	0.0935034	0.158748	0.115406	0.059373	0.398604	0.300289	0.020715	0	0.00924065	0	0	0	0.014165	0.187654	0.00499261	3.72767	5.4001e-06	9.12081e-05	5.23214	0.000207742	0.00204452	UP
ENSMUSG00000114433	Gm48488	predicted gene, 48488 [Source:MGI Symbol;Acc:MGI:6098010]	13:60176682-60182862	1	0	15	10	9	7	14	39	48	80	51	63	4	0	1	4	6	3	0.0101408	0	0.141185	0.0988926	0.0836708	0.06783	0.132852	0.376974	0.45991	0.722972	0.488579	0.63992	0.037838	0	0.00843949	0.0391136	0.0468028	0.0278977	0.0669532	0.470201	0.0266819	2.81205	5.39918e-06	9.12081e-05	4.13934	0.00073017	0.00566843	UP
ENSMUSG00000084347	Akt2-ps	thymoma viral proto-oncogene 2, pseudogene [Source:MGI Symbol;Acc:MGI:108506]	11:16514533-16515981	14	17	51	22	15	23	30	107	99	121	140	153	17	4	7	6	3	2	0.596417	0.681127	2.0174	0.914452	0.5861	0.936679	1.1965	4.34699	3.98674	4.59589	5.63702	6.53179	0.675847	0.142737	0.248272	0.246593	0.0983537	0.0781676	0.955363	4.38249	0.248328	2.19763	5.45257e-06	9.20399e-05	4.14143	4.90469e-06	9.68452e-05	UP
ENSMUSG00000035247	Hectd1	HECT domain E3 ubiquitin protein ligase 1 [Source:MGI Symbol;Acc:MGI:2384768]	12:51743722-51829536	985	892	1940	1625	1143	1236	1939	3730	4129	3975	4246	4088	1368	111	208	234	252	325	3.74742	3.19171	6.85345	6.03212	3.9885	4.49529	6.90627	13.5331	14.8494	13.4836	15.2681	15.586	4.85701	0.353738	0.658828	0.858854	0.73781	1.13444	4.71808	13.2711	1.43345	1.49201	5.47326e-06	9.22801e-05	3.21072	8.68175e-09	5.06112e-07	UP
ENSMUSG00000036676	Tmtc3	transmembrane and tetratricopeptide repeat containing 3 [Source:MGI Symbol;Acc:MGI:3036255]	10:100443902-100487350	221	145	260	241	151	232	423	542	693	672	634	519	267	22	39	40	44	38	1.29972	0.802024	1.41985	1.38291	0.81452	1.30433	2.32898	3.03982	3.85264	3.52369	3.52415	3.0588	1.46539	0.108378	0.190957	0.226947	0.199139	0.205042	1.17056	3.22135	0.399309	1.46047	5.48021e-06	9.23429e-05	3.01209	3.71359e-07	1.12555e-05	UP
ENSMUSG00000042369	Rbm45	RNA binding motif protein 45 [Source:MGI Symbol;Acc:MGI:2387367]	2:76369984-76383768	50	73	144	113	53	90	178	286	300	331	270	280	120	17	14	24	8	23	1.62612	2.23292	4.34871	3.5858	1.58099	2.79813	5.41968	8.87035	9.22303	9.59809	8.29958	9.12579	3.64209	0.463125	0.379079	0.75301	0.200229	0.686304	2.69544	8.42275	1.02064	1.64377	5.49484e-06	9.25347e-05	3.04482	2.58154e-05	0.000376397	UP
ENSMUSG00000051339	2900026A02Rik	RIKEN cDNA 2900026A02 gene [Source:MGI Symbol;Acc:MGI:1920194]	5:113086323-113221236	250	235	374	306	268	299	416	725	886	1059	998	1069	314	51	50	56	70	130	1.42703	1.26161	1.98234	1.70426	1.40312	1.63158	2.22309	3.9466	4.78075	5.38967	5.38435	6.11504	1.67268	0.243853	0.237617	0.308383	0.307497	0.680831	1.56832	4.63992	0.575143	1.56488	5.50305e-06	9.26184e-05	3.01211	8.17457e-06	0.000144944	UP
ENSMUSG00000000385	Tmprss2	transmembrane protease, serine 2 [Source:MGI Symbol;Acc:MGI:1354381]	16:97564682-97611195	1023	825	2053	1926	986	1254	2484	4060	4217	3155	4590	4018	1707	252	280	329	273	545	6.70854	5.08827	12.5012	12.3234	5.93057	7.86127	15.2501	25.3904	26.1412	18.4469	28.4494	26.4052	10.4466	1.38425	1.5287	2.0814	1.37773	3.27907	8.40221	23.3472	3.34962	1.47441	5.60933e-06	9.41854e-05	2.80118	4.05481e-05	0.000540328	UP
ENSMUSG00000038267	Slc22a23	solute carrier family 22, member 23 [Source:MGI Symbol;Acc:MGI:1920352]	13:34179158-34345182	578	495	910	970	555	524	976	2372	1569	2996	2358	1952	590	62	113	126	189	258	4.65535	3.74968	6.80578	7.62286	4.10001	4.03459	7.35944	18.2193	11.9458	21.5149	17.9505	15.7555	4.4347	0.418292	0.757733	0.979047	1.17148	1.90654	5.16138	15.4576	1.6113	1.58249	5.64225e-06	9.46824e-05	3.26202	6.55904e-07	1.84683e-05	UP
ENSMUSG00000052942	Glis3	GLIS family zinc finger 3 [Source:MGI Symbol;Acc:MGI:2444289]	19:28258851-28680077	275	297	554	547	297	451	647	1106	1488	1268	1725	1108	332	84	82	121	99	99	1.37239	1.39401	2.56725	2.66351	1.35947	2.15162	3.02287	5.26371	7.01968	5.64205	8.13661	5.54132	1.54622	0.351146	0.3407	0.582557	0.380215	0.453296	1.91804	5.77104	0.609022	1.5892	5.74622e-06	9.61449e-05	3.24426	1.10775e-05	0.000186549	UP
ENSMUSG00000028207	Asph	aspartate-beta-hydroxylase [Source:MGI Symbol;Acc:MGI:1914186]	4:9448069-9669344	535	330	848	532	373	612	1010	1813	1594	1424	1875	1596	709	96	90	114	118	157	1.69425	0.982883	2.49363	1.64383	1.08343	1.85276	2.99444	5.47537	4.77179	4.02074	5.61221	5.06506	2.09535	0.254658	0.23729	0.348287	0.287577	0.456169	1.62513	4.6566	0.613222	1.51872	5.75009e-06	9.61533e-05	2.92479	1.86606e-06	4.34237e-05	UP
ENSMUSG00000066306	Numa1	nuclear mitotic apparatus protein 1 [Source:MGI Symbol;Acc:MGI:2443665]	7:101934111-102014964	598	471	1304	1127	737	619	1342	2186	2423	2607	2517	2623	877	137	273	311	275	342	2.71921	2.0143	5.50592	5.00018	3.0738	2.69076	5.71299	9.47942	10.4151	10.5695	10.8176	11.9527	3.72158	0.521825	1.03351	1.3643	0.962324	1.42682	3.50069	9.82456	1.50506	1.48875	5.86945e-06	9.79773e-05	2.70657	0.00519011	0.0273923	UP
ENSMUSG00000032652	Crebl2	cAMP responsive element binding protein-like 2 [Source:MGI Symbol;Acc:MGI:1889385]	6:134830154-134858931	276	249	489	370	210	306	510	943	942	1004	996	952	342	55	91	79	84	77	2.40566	2.04121	3.95773	3.14665	1.67885	2.5497	4.16164	7.8384	7.76147	7.80245	8.20527	8.31552	2.78188	0.40156	0.660357	0.664292	0.563445	0.615769	2.62997	7.34746	0.947884	1.4822	5.88677e-06	9.82091e-05	2.95446	3.99556e-05	0.000533823	UP
ENSMUSG00000038780	Smurf1	SMAD specific E3 ubiquitin protein ligase 1 [Source:MGI Symbol;Acc:MGI:1923038]	5:144876495-144965847	56	32	211	250	155	79	552	445	514	446	586	434	133	36	32	73	79	80	0.328558	0.17658	1.14952	1.43115	0.83411	0.443093	3.03203	2.48986	2.85073	2.33309	3.2496	2.55177	0.728216	0.176925	0.15631	0.413195	0.356696	0.430641	0.727168	2.75118	0.376997	1.91969	5.90244e-06	9.83556e-05	2.86742	0.00671515	0.0335793	UP
ENSMUSG00000004508	Gab2	growth factor receptor bound protein 2-associated protein 2 [Source:MGI Symbol;Acc:MGI:1333854]	7:97081586-97308946	164	150	217	203	151	212	451	404	597	510	782	448	237	38	44	57	39	49	1.5425	1.32689	1.89518	1.86292	1.30264	1.90615	3.97123	3.62368	5.30789	4.27682	6.95174	4.22264	2.08024	0.299381	0.344543	0.517202	0.282286	0.422841	1.63938	4.72567	0.657748	1.52737	5.9301e-06	9.8759e-05	2.84491	0.000150637	0.00157657	UP
ENSMUSG00000026305	Lrrfip1	leucine rich repeat (in FLII) interacting protein 1 [Source:MGI Symbol;Acc:MGI:1342770]	1:90998737-91128944	193	175	342	394	242	283	830	714	737	632	813	673	299	40	82	69	82	161	0.960069	0.818739	1.57973	1.91232	1.10414	1.34578	3.86538	3.38714	3.46561	2.80306	3.82246	3.35495	1.38804	0.166674	0.339602	0.331131	0.31391	0.734803	1.2868	3.44977	0.545693	1.42271	6.03197e-06	0.000100222	2.66034	0.00148874	0.0100324	UP
ENSMUSG00000015405	Ace2	angiotensin I converting enzyme (peptidyl-dipeptidase A) 2 [Source:MGI Symbol;Acc:MGI:1917258]	X:164139332-164188420	459	149	618	489	396	408	931	1057	1537	1204	1587	1316	591	32	93	66	114	89	6.51335	1.98858	8.14314	6.7705	5.15411	5.53471	12.3683	14.304	20.6174	15.2332	21.2852	18.7143	7.82647	0.380369	1.09872	0.903532	1.24493	1.15873	5.68406	17.0871	2.10213	1.58791	6.07824e-06	0.000100815	3.02298	1.32432e-06	3.30281e-05	UP
ENSMUSG00000057230	Aak1	AP2 associated kinase 1 [Source:MGI Symbol;Acc:MGI:1098687]	6:86849517-87003223	157	98	148	781	43	99	183	1881	1233	1984	2543	1988	173	113	53	74	55	149	0.305458	0.179325	0.267378	1.4826	0.076734	0.184131	0.33333	3.49005	2.26769	3.44164	4.67635	3.8761	0.314111	0.184159	0.0858499	0.138896	0.0823498	0.265974	0.415938	3.01419	0.178557	2.85733	6.16542e-06	0.000102142	4.07732	3.77138e-05	0.000510042	UP
ENSMUSG00000040022	Rab11fip2	RAB11 family interacting protein 2 (class I) [Source:MGI Symbol;Acc:MGI:1922248]	19:59902884-59943654	94	86	165	203	102	108	207	393	417	404	454	352	158	12	59	34	35	64	0.612847	0.52733	0.998894	1.29133	0.609945	0.673111	1.26346	2.44346	2.56997	2.34842	2.79761	2.29982	0.961314	0.0655341	0.320248	0.21385	0.175606	0.382829	0.785577	2.28712	0.35323	1.54171	6.30956e-06	0.000104349	2.69485	0.00704428	0.0347975	UP
ENSMUSG00000039318	Rab3gap2	RAB3 GTPase activating protein subunit 2 [Source:MGI Symbol;Acc:MGI:1916043]	1:185204117-185286759	165	116	248	277	152	173	409	432	558	523	571	520	196	36	65	55	41	82	0.74605	0.493294	1.04123	1.22204	0.630371	0.747781	1.73132	1.86277	2.38499	2.10843	2.44022	2.35621	0.827041	0.136349	0.244686	0.239914	0.142665	0.340172	0.813461	2.14732	0.321805	1.40039	6.3187e-06	0.000104381	2.73828	0.00110395	0.00790735	UP
ENSMUSG00000095690	Rab11b-ps2	RAB11B, member RAS oncogene family, pseudogene 2 [Source:MGI Symbol;Acc:MGI:3643959]	19:7398424-7399077	61	69	198	131	50	113	189	328	385	409	388	415	111	20	14	32	17	40	5.75747	6.12518	17.3532	12.0641	4.32853	10.1959	16.7008	29.5235	34.3505	34.419	34.6133	39.2535	9.77714	1.58124	1.10014	2.91382	1.23481	3.46389	9.30406	31.4767	3.34517	1.75835	6.32906e-06	0.000104429	3.23413	2.04728e-06	4.70915e-05	UP
ENSMUSG00000033799	Tasor2	transcription activation suppressor family member 2 [Source:MGI Symbol;Acc:MGI:2145274]	13:3566035-3611108	134	109	202	200	153	136	223	463	551	522	449	511	182	28	38	28	48	99	0.462433	0.353781	0.647299	0.673433	0.484287	0.44867	0.720472	1.52375	1.79748	1.60615	1.46453	1.76722	0.586138	0.0809403	0.109179	0.0932205	0.127477	0.313458	0.511651	1.47993	0.218402	1.5323	6.53121e-06	0.000107208	2.76047	0.0012964	0.00899084	UP
ENSMUSG00000022519	Srl	sarcalumenin [Source:MGI Symbol;Acc:MGI:2146620]	16:4480216-4541816	19	15	23	21	9	12	25	92	65	81	60	111	27	4	3	6	5	3	0.129767	0.0963541	0.145861	0.139945	0.0563792	0.0783475	0.159849	0.599217	0.419649	0.49325	0.387321	0.75973	0.172094	0.022884	0.0170585	0.0395345	0.0262801	0.0187981	0.107776	0.469836	0.0494416	2.12413	6.55371e-06	0.000107515	3.24836	0.0011178	0.00798017	UP
ENSMUSG00000020522	Mfap3	microfibrillar-associated protein 3 [Source:MGI Symbol;Acc:MGI:1924068]	11:57518664-57533815	167	140	247	229	178	155	345	571	442	532	495	588	223	17	35	30	60	59	0.964404	0.760387	1.3245	1.29032	0.942826	0.85569	1.86523	3.14464	2.41287	2.73922	2.70183	3.40289	1.20181	0.0822351	0.168277	0.167137	0.266651	0.312605	1.02302	2.71111	0.366452	1.40605	6.57634e-06	0.000107825	2.88719	1.41872e-05	0.000229844	UP
ENSMUSG00000031881	Cdh16	cadherin 16 [Source:MGI Symbol;Acc:MGI:106671]	8:104601911-104624396	3367	2402	6879	5930	2997	3568	7697	11822	11544	12783	11853	13028	3781	487	631	517	648	952	27.2181	18.2621	51.6359	46.7725	22.2212	27.5729	58.2514	91.1374	88.2144	92.1339	90.5632	105.541	28.5239	3.29767	4.24675	4.03193	4.03123	7.06079	32.2805	87.6402	8.53204	1.44093	6.60849e-06	0.00010829	3.36063	1.17119e-11	1.79223e-09	UP
ENSMUSG00000026478	Lamc1	laminin, gamma 1 [Source:MGI Symbol;Acc:MGI:99914]	1:153218922-153332786	301	176	429	438	350	199	478	962	1055	924	1181	1026	476	72	62	114	90	85	1.81943	1.00057	2.4079	2.58324	1.94046	1.14991	2.705	5.54544	6.02825	4.97982	6.74728	6.21505	2.68512	0.364556	0.312014	0.664787	0.418659	0.4714	1.81692	5.37014	0.819423	1.56347	6.6378e-06	0.000108645	2.71228	0.00152572	0.0102236	UP
ENSMUSG00000051615	Rap2a	RAS related protein 2a [Source:MGI Symbol;Acc:MGI:97855]	14:120478444-120507194	94	107	177	186	103	137	236	426	399	429	384	408	156	29	50	39	43	53	1.3845	1.48221	2.42074	2.67299	1.39145	1.92897	3.25421	5.9836	5.55526	5.63369	5.34567	6.02213	2.14424	0.357788	0.61312	0.554158	0.487394	0.71621	1.88014	5.29909	0.812152	1.4949	6.68464e-06	0.000109349	2.70592	0.00330898	0.0189907	UP
ENSMUSG00000008429	Herpud2	HERPUD family member 2 [Source:MGI Symbol;Acc:MGI:1915393]	9:25108132-25151820	208	184	426	332	231	338	464	827	901	959	1099	803	339	75	83	81	77	85	1.90608	1.58584	3.62493	2.96851	1.94159	2.961	3.98076	7.22728	7.80498	7.83554	9.51886	7.37431	2.89911	0.575709	0.633242	0.716097	0.543022	0.714657	2.49799	7.29029	1.01364	1.54521	6.71678e-06	0.000109687	2.84643	0.000653644	0.00518441	UP
ENSMUSG00000076677	Ighv6-3	immunoglobulin heavy variable 6-3 [Source:MGI Symbol;Acc:MGI:4439854]	12:114391712-114392169	0	1	0	0	4	0	4	23	26	11	32	6	1	0	0	0	0	2	0	0.163069	0	0	0.636149	0	0.649334	3.80318	4.26175	1.70049	5.24418	1.04274	0.161709	0	0	0	0	0.31816	0.133203	2.78361	0.079978	4.38526	6.81024e-06	0.000111086	5.12121	0.000310321	0.00283232	UP
ENSMUSG00000096632	Igkv9-124	immunoglobulin kappa chain variable 9-124 [Source:MGI Symbol;Acc:MGI:3646892]	6:67942074-67942540	0	2	1	0	0	0	3	21	22	11	10	5	0	0	0	0	2	0	0	0.181414	0.0895457	0	0	0	0.270815	1.9315	2.0059	0.9459	0.911674	0.483218	0	0	0	0	0.148445	0	0.04516	1.0915	0.0247409	4.59513	6.82951e-06	0.000111337	5.46327	0.00429132	0.0235354	UP
ENSMUSG00000027011	Ube2e3	ubiquitin-conjugating enzyme E2E 3 [Source:MGI Symbol;Acc:MGI:107412]	2:78868124-78921293	132	242	286	277	75	171	587	615	754	674	627	591	128	66	53	26	18	61	1.41044	2.43196	2.83763	2.88788	0.735034	1.74669	5.87201	6.26678	7.61584	6.42111	6.33219	6.32839	1.27636	0.590725	0.471483	0.268015	0.148013	0.598014	2.00827	6.47272	0.558769	1.68842	6.85601e-06	0.000111642	3.53405	2.6422e-05	0.000383684	UP
ENSMUSG00000048826	Dact2	dishevelled-binding antagonist of beta-catenin 2 [Source:MGI Symbol;Acc:MGI:1920347]	17:14195052-14204304	145	63	246	222	141	88	292	565	438	391	521	617	135	27	39	51	60	36	2.45288	1.00233	3.86415	3.66422	2.18773	1.42309	4.62444	9.11479	7.00406	5.89734	8.33014	10.4597	2.13121	0.38259	0.549269	0.832311	0.7811	0.558744	2.4324	7.57175	0.872537	1.63825	6.88365e-06	0.000111996	3.11734	0.000168381	0.00172581	UP
ENSMUSG00000080832	M6pr-ps	mannose-6-phosphate receptor, pseudogene [Source:MGI Symbol;Acc:MGI:96905]	3:99500550-99501379	2	2	8	4	2	2	11	16	23	36	16	20	9	0	0	0	0	0	0.148718	0.139886	0.552484	0.290314	0.136427	0.142162	0.76584	1.13475	1.61699	2.3871	1.12466	1.49056	0.624621	0	0	0	0	0	0.234999	1.41998	0.104104	2.59515	6.8856e-06	0.000111996	3.76978	0.000112779	0.0012438	UP
ENSMUSG00000025194	Abcc2	ATP-binding cassette, sub-family C (CFTR/MRP), member 2 [Source:MGI Symbol;Acc:MGI:1352447]	19:43782192-43840740	2273	2049	2879	3084	2440	2571	3289	10040	8691	7575	9181	7316	2041	259	359	518	476	615	12.4596	10.5635	14.654	16.4945	12.2676	13.4725	16.8786	52.4842	45.0342	37.0219	47.5666	40.1888	10.4408	1.18923	1.63837	2.73931	2.00798	3.093	13.3186	39.8624	3.51811	1.58158	6.94729e-06	0.000112743	3.50215	9.87475e-10	8.20187e-08	UP
ENSMUSG00000066232	Ipo7	importin 7 [Source:MGI Symbol;Acc:MGI:2152414]	7:110018274-110056609	676	665	1208	987	580	806	1171	2628	2601	2547	2737	2496	892	121	235	179	114	103	3.00808	2.78309	4.99137	4.28528	2.36721	3.42862	4.8783	11.1521	10.9408	10.1051	11.5113	11.1305	3.70419	0.451014	0.870608	0.768426	0.390386	0.420514	3.47727	9.95303	1.10086	1.51718	6.95521e-06	0.000112807	3.17651	2.01098e-05	0.000305246	UP
ENSMUSG00000020634	Ubxn2a	UBX domain protein 2A [Source:MGI Symbol;Acc:MGI:2442310]	12:4879032-4907705	363	319	501	336	301	366	437	1121	1337	1485	1244	1365	292	117	82	107	130	67	4.75131	3.927	6.08915	4.29108	3.6136	4.57963	5.35498	13.9928	16.5427	17.3303	15.3899	17.9047	3.56678	1.28279	0.89358	1.35113	1.30948	0.804605	4.54196	14.4192	1.53473	1.66661	7.03608e-06	0.000113959	3.23194	0.00164064	0.0108186	UP
ENSMUSG00000066632	Pgk1-rs7	phosphoglycerate kinase-1, related sequence-7 [Source:MGI Symbol;Acc:MGI:97562]	12:10898986-10900240	1042	797	3183	2108	672	1056	2048	4953	5260	6463	6447	6657	1594	279	290	278	237	166	51.2513	36.8687	145.374	101.165	30.3161	49.6528	94.3055	232.325	244.563	283.428	299.711	328.128	73.1665	11.4949	11.8754	13.1913	8.97085	7.49113	69.1045	247.077	21.0317	1.83811	7.09032e-06	0.000114673	3.55432	1.8749e-07	6.32236e-06	UP
ENSMUSG00000079215	Zfp664	zinc finger protein 664 [Source:MGI Symbol;Acc:MGI:2442505]	5:124862691-124902693	226	60	564	414	278	330	598	1552	975	1022	1641	1536	315	83	137	130	151	127	1.60129	0.399832	3.71068	2.86209	1.80665	2.23522	3.96674	10.4869	6.53035	6.45633	10.9896	10.9064	2.08286	0.492611	0.808159	0.888615	0.823356	0.825598	2.10263	8.2227	0.986867	1.96742	7.16206e-06	0.000115506	3.05869	0.00185042	0.0119748	UP
ENSMUSG00000027894	Slc6a17	solute carrier family 6 (neurotransmitter transporter), member 17 [Source:MGI Symbol;Acc:MGI:2442535]	3:107467543-107518018	120	69	55	93	106	92	248	301	339	261	295	325	59	15	36	28	31	49	0.39213	0.212063	0.166889	0.296519	0.317704	0.287397	0.758703	0.938009	1.04717	0.760432	0.911129	1.06429	0.179925	0.0410584	0.0979412	0.0882708	0.077958	0.146909	0.278784	0.913289	0.105344	1.71193	7.20167e-06	0.00011608	3.11597	0.000561152	0.00459179	UP
ENSMUSG00000047139	Cd24a	CD24a antigen [Source:MGI Symbol;Acc:MGI:88323]	10:43578284-43584265	988	1029	1209	1001	731	1105	2967	3497	3927	1641	3891	2813	828	189	290	172	239	411	19.466	19.0677	22.1186	19.2431	13.21	20.8126	54.7278	65.7063	73.1391	28.8271	72.4586	55.5415	15.2243	3.11921	4.75698	3.26931	3.62382	7.42957	18.9864	58.4001	6.2372	1.62101	7.26837e-06	0.000116957	3.227	5.49235e-06	0.000105845	UP
ENSMUSG00000068966	Zbtb34	zinc finger and BTB domain containing 34 [Source:MGI Symbol;Acc:MGI:2685195]	2:33406108-33431324	47	29	65	93	57	51	131	144	196	187	207	182	52	1	18	14	21	36	0.392688	0.227881	0.504293	0.758154	0.436814	0.407352	1.02469	1.14737	1.54802	1.39306	1.63469	1.52388	0.405452	0.00699907	0.125209	0.112847	0.135028	0.275969	0.45453	1.37862	0.176917	1.60077	7.31853e-06	0.000117659	2.96208	0.00559779	0.0291076	UP
ENSMUSG00000031861	Lpar2	lysophosphatidic acid receptor 2 [Source:MGI Symbol;Acc:MGI:1858422]	8:69822429-69831102	94	100	252	282	110	124	462	498	483	391	574	413	241	16	24	23	58	59	0.485072	0.485333	1.20751	1.41986	0.52064	0.611702	2.23197	2.45074	2.35609	1.79898	2.7996	2.13576	1.16059	0.0691609	0.10311	0.114501	0.230332	0.279337	0.788353	2.29552	0.326172	1.54191	7.34342e-06	0.000117965	2.81512	3.67411e-05	0.000499768	UP
ENSMUSG00000045038	Prkce	protein kinase C, epsilon [Source:MGI Symbol;Acc:MGI:97599]	17:86167785-86657919	124	121	235	198	112	159	207	486	524	557	567	564	229	25	21	58	50	35	0.738474	0.677735	1.29955	1.15053	0.611783	0.905213	1.15412	2.76019	2.94992	2.95759	3.19156	3.36603	1.27273	0.124714	0.104122	0.333233	0.229155	0.191242	0.897214	2.7299	0.375865	1.60533	7.44116e-06	0.000119468	2.86056	0.000589297	0.00477217	UP
ENSMUSG00000040407	Akap9	A kinase (PRKA) anchor protein (yotiao) 9 [Source:MGI Symbol;Acc:MGI:2178217]	5:3928054-4081310	374	391	582	557	379	453	751	1270	1454	1530	1171	1300	499	57	95	92	97	179	0.862166	0.847733	1.24581	1.25284	0.801354	0.998296	1.6208	2.79199	3.16849	3.14472	2.55143	3.00323	1.07351	0.110067	0.182329	0.204604	0.172083	0.378594	1.00137	2.71344	0.353531	1.43815	7.61467e-06	0.000122048	2.94022	2.16134e-06	4.92287e-05	UP
ENSMUSG00000054693	Adam10	a disintegrin and metallopeptidase domain 10 [Source:MGI Symbol;Acc:MGI:109548]	9:70678997-70780229	35	17	760	73	43	53	951	1324	1359	1602	1431	1321	50	31	31	27	135	234	0.346453	0.158267	6.98554	0.705041	0.390401	0.501525	8.81302	12.4984	12.7164	14.1387	13.3882	13.104	0.461876	0.257039	0.255475	0.257837	1.02839	2.12516	1.51454	12.4431	0.730963	3.0384	7.62101e-06	0.000122081	4.08941	3.43586e-05	0.000473305	UP
ENSMUSG00000062901	Klhl24	kelch-like 24 [Source:MGI Symbol;Acc:MGI:1923035]	16:20097542-20129221	872	712	1633	1467	897	941	1914	2801	3549	2963	3307	2928	1308	110	260	223	305	300	4.39365	3.37406	7.64024	7.21207	4.14542	4.53254	9.02861	13.459	16.9038	13.3111	15.749	14.7845	6.1504	0.464264	1.09068	1.08398	1.18265	1.38686	5.21633	13.8727	1.89314	1.41114	7.76591e-06	0.000124194	2.87339	1.41477e-05	0.000229806	UP
ENSMUSG00000022443	Myh9	myosin, heavy polypeptide 9, non-muscle [Source:MGI Symbol;Acc:MGI:107717]	15:77760587-77842175	1648	1318	2675	2391	1584	1535	4484	4258	4159	4829	5369	5078	2554	166	274	424	454	753	7.00891	5.27196	10.564	9.92188	6.17897	6.24086	17.8537	17.2699	16.7206	18.3115	21.5822	21.6428	10.1368	0.591377	0.97019	1.73967	1.48593	2.93826	7.5311	18.8968	2.97704	1.32721	7.77156e-06	0.000124215	2.66619	0.000116696	0.00128002	UP
ENSMUSG00000085401	Slc39a1-ps	solute carrier family 39 (zinc transporter), member 1, pseudogene [Source:MGI Symbol;Acc:MGI:3615375]	2:30159398-30160366	4	3	7	1	2	6	9	28	18	31	26	40	2	2	3	0	0	0	0.254851	0.179729	0.41409	0.0621423	0.116857	0.365379	0.536704	1.70098	1.08398	1.76073	1.56546	2.55349	0.118903	0.106715	0.159107	0	0	0	0.232175	1.53356	0.0641209	2.7236	7.7787e-06	0.000124259	4.57995	0.00268919	0.0161621	UP
ENSMUSG00000028149	Rap1gds1	RAP1, GTP-GDP dissociation stimulator 1 [Source:MGI Symbol;Acc:MGI:2385189]	3:138925902-139075201	345	266	519	460	272	330	626	968	1099	1135	1071	957	392	72	106	100	76	126	1.56256	1.13308	2.18271	2.0328	1.12993	1.42881	2.65437	4.18103	4.70526	4.58337	4.58474	4.34366	1.65687	0.273156	0.399701	0.436943	0.264897	0.523588	1.57832	4.1754	0.592526	1.40353	7.85817e-06	0.000125216	2.81696	0.000229335	0.00221371	UP
ENSMUSG00000036450	Hif1an	hypoxia-inducible factor 1, alpha subunit inhibitor [Source:MGI Symbol;Acc:MGI:2442345]	19:44562850-44576274	320	251	455	363	284	237	571	839	866	901	995	855	271	51	46	62	40	103	2.88069	2.12512	3.80338	3.18841	2.34494	2.03956	4.8123	7.20277	7.36941	7.23174	8.46599	7.71329	2.27668	0.384574	0.344759	0.538452	0.277112	0.850718	2.73035	7.13258	0.778716	1.38534	7.85414e-06	0.000125216	3.19526	3.75488e-08	1.69162e-06	UP
ENSMUSG00000117428	Gm4833	predicted gene 4833 [Source:MGI Symbol;Acc:MGI:3646586]	18:8051203-8051992	21	35	54	41	22	27	59	146	124	104	141	139	43	6	9	6	4	14	1.64085	2.5721	3.9179	3.12574	1.57668	2.01676	4.31595	10.8792	9.1589	7.24536	10.4131	10.8842	3.13549	0.3927	0.585473	0.452295	0.240519	1.00365	2.47501	8.81611	0.968355	1.83271	8.02151e-06	0.000127496	3.18653	8.19056e-05	0.000956143	UP
ENSMUSG00000108968	Gm45011	predicted gene 45011 [Source:MGI Symbol;Acc:MGI:5753587]	7:28226358-28228654	3	0	0	0	3	1	3	43	16	23	8	26	1	1	0	0	0	1	0.080624	0	0	0	0.073945	0.0256995	0.0754557	1.10201	0.40645	0.551085	0.203192	0.70021	0.0250624	0.0225116	0	0	0	0.0246549	0.0300448	0.506401	0.0120382	4.07509	8.0761e-06	0.000128293	5.39459	0.000658159	0.00521434	UP
ENSMUSG00000055296	Tmem245	transmembrane protein 245 [Source:MGI Symbol;Acc:MGI:2445107]	4:56866923-56947437	448	433	852	145	540	577	1067	1799	2754	2276	2389	1810	615	86	163	143	136	250	1.43538	1.30479	2.53478	0.453293	1.5869	1.76729	3.20054	5.49682	8.34107	6.5018	7.23459	5.81159	1.83887	0.230808	0.4348	0.44201	0.335333	0.734904	1.51374	6.09773	0.669454	2.01016	8.08465e-06	0.000128357	3.18722	4.27898e-07	1.27631e-05	UP
ENSMUSG00000020111	Micu1	mitochondrial calcium uptake 1 [Source:MGI Symbol;Acc:MGI:2384909]	10:59702477-59864132	133	83	404	244	99	119	310	590	556	701	755	742	177	26	47	37	21	49	0.619466	0.363586	1.74727	1.10886	0.422931	0.529854	1.35176	2.62065	2.44799	2.91109	3.3237	3.46336	0.769354	0.101438	0.182254	0.166256	0.0752726	0.209395	0.798661	2.68642	0.250661	1.75003	8.0897e-06	0.000128366	3.42188	1.87388e-08	9.37172e-07	UP
ENSMUSG00000020271	Fbxw11	F-box and WD-40 domain protein 11 [Source:MGI Symbol;Acc:MGI:2144023]	11:32642724-32746816	482	367	971	648	460	597	649	1898	2202	2092	2515	2100	567	77	107	79	105	85	3.28942	2.3556	6.15322	4.31487	2.87937	3.89484	4.14655	12.3526	14.2055	12.7293	16.2225	14.3621	3.61112	0.440175	0.607951	0.520123	0.551455	0.53222	3.81455	12.3364	1.04384	1.69334	8.12745e-06	0.000128894	3.56295	8.18666e-09	4.81235e-07	UP
ENSMUSG00000019852	Arfgef3	ARFGEF family member 3 [Source:MGI Symbol;Acc:MGI:106387]	10:18581839-18743949	54	62	55	61	32	72	124	265	190	195	195	184	67	0	15	11	18	31	0.219847	0.237399	0.207924	0.242313	0.119493	0.28022	0.472625	1.02887	0.73122	0.707836	0.750353	0.750706	0.254555	0	0.0508424	0.0432041	0.0563958	0.115794	0.217866	0.740269	0.0867985	1.76461	8.2689e-06	0.000130919	3.09231	0.00121341	0.0085308	UP
ENSMUSG00000054027	Nt5dc3	5'-nucleotidase domain containing 3 [Source:MGI Symbol;Acc:MGI:3513266]	10:86779005-86838389	94	53	149	128	95	84	186	308	279	342	311	306	97	22	27	24	39	37	0.932567	0.49453	1.37261	1.23902	0.864455	0.796658	1.72756	2.91401	2.61652	3.02516	2.91621	3.04229	0.898074	0.182825	0.22301	0.229703	0.297757	0.336787	0.949974	2.70696	0.361359	1.51071	8.27353e-06	0.00013092	2.90517	0.00068526	0.00538361	UP
ENSMUSG00000047777	Phf13	PHD finger protein 13 [Source:MGI Symbol;Acc:MGI:2446217]	4:151989633-151996258	60	41	141	102	57	52	191	217	248	199	272	225	98	8	14	27	24	36	1.1556	0.742675	2.52163	1.91678	1.00692	0.957404	3.44395	3.98569	4.51515	3.41724	4.95143	4.34274	1.76143	0.129064	0.22449	0.501675	0.355721	0.636148	1.3835	4.10937	0.601422	1.57059	8.27884e-06	0.000130931	2.77247	0.00070557	0.00551241	UP
ENSMUSG00000032232	Cgnl1	cingulin-like 1 [Source:MGI Symbol;Acc:MGI:1915428]	9:71626509-71771602	1732	1577	3212	3042	1815	1890	3282	5962	6929	6818	7586	6133	1830	353	594	517	653	600	11.6437	9.97099	20.0508	19.9537	11.1915	12.1464	20.6563	38.2231	44.0334	40.867	48.202	41.3184	11.481	1.98784	3.32463	3.35306	3.37835	3.7008	14.1595	38.8834	4.53762	1.45738	8.42137e-06	0.000132818	3.09915	2.33912e-05	0.000346463	UP
ENSMUSG00000056234	Ncoa4	nuclear receptor coactivator 4 [Source:MGI Symbol;Acc:MGI:1350932]	14:32159865-32179855	117	115	583	343	119	53	475	1547	1879	1376	311	1692	256	84	122	129	111	114	0.558125	0.515951	2.58242	1.59647	0.520669	0.241693	2.12134	7.03765	8.47309	5.85244	1.40222	8.08861	1.13965	0.335651	0.484528	0.593669	0.40749	0.498946	1.00255	5.49589	0.576656	2.45467	8.63291e-06	0.000135854	3.25257	0.00624664	0.0317256	UP
ENSMUSG00000018846	Pank3	pantothenate kinase 3 [Source:MGI Symbol;Acc:MGI:2387464]	11:35769484-35791285	779	773	1220	914	726	1001	1512	2748	2862	2595	2857	2443	943	117	152	226	182	200	6.51924	6.08419	9.48051	7.46323	5.57267	8.00823	11.8463	21.9315	22.6411	19.3628	22.5984	20.4885	7.36475	0.820179	1.05905	1.82463	1.17214	1.53565	7.18801	19.8114	2.29607	1.46267	8.65253e-06	0.000136088	3.1091	2.36416e-07	7.69568e-06	UP
ENSMUSG00000034472	Rasd2	RASD family, member 2 [Source:MGI Symbol;Acc:MGI:1922391]	8:75213944-75224113	21	25	54	41	26	42	101	213	72	141	102	149	51	7	6	4	16	9	0.338541	0.379048	0.808342	0.644904	0.384447	0.647281	1.52434	3.27467	1.09722	2.0267	1.55419	2.40719	0.767278	0.0945265	0.0805299	0.06221	0.198503	0.133121	0.53376	1.98072	0.222695	1.89176	8.71128e-06	0.000136861	3.15288	0.000462308	0.00392676	UP
ENSMUSG00000034021	Pds5b	PDS5 cohesin associated factor B [Source:MGI Symbol;Acc:MGI:2140945]	5:150673739-150810690	177	165	325	275	223	203	363	787	570	781	642	660	232	34	65	70	48	57	0.596715	0.523165	1.01739	0.904575	0.689549	0.654231	1.14569	2.53022	1.8165	2.34755	2.04567	2.22979	0.729906	0.0960138	0.182439	0.227666	0.124532	0.176306	0.730937	2.01924	0.256144	1.46599	8.71894e-06	0.000136906	2.97878	6.3165e-05	0.000771934	UP
ENSMUSG00000039246	Lyplal1	lysophospholipase-like 1 [Source:MGI Symbol;Acc:MGI:2385115]	1:186087731-186117310	304	266	727	509	204	344	799	1461	1419	878	1415	1103	305	101	134	115	139	87	9.64298	7.93564	21.4133	15.7535	5.93521	10.4313	23.7277	44.1956	42.5489	24.8316	42.4231	35.0623	9.02867	2.68363	3.5388	3.5192	3.39313	2.53198	11.852	35.4649	4.1159	1.58126	8.74335e-06	0.00013712	3.10711	0.0013212	0.00913131	UP
ENSMUSG00000025278	Flnb	filamin, beta [Source:MGI Symbol;Acc:MGI:2446089]	14:7817957-7951588	1270	1140	1897	1630	1337	1204	2367	3807	3699	3743	4285	4310	1617	181	270	269	424	598	8.51094	7.18526	11.8046	10.6582	8.21811	7.71335	14.8505	24.3303	23.4329	22.3648	27.1415	28.9453	10.1128	1.01605	1.50643	1.73914	2.18669	3.67685	9.01508	23.5109	3.37299	1.38292	8.79188e-06	0.000137674	2.80123	4.42328e-05	0.000577941	UP
ENSMUSG00000031548	Sfrp1	secreted frizzled-related protein 1 [Source:MGI Symbol;Acc:MGI:892014]	8:23411502-23449632	738	671	839	859	635	713	1294	1877	1692	3067	2192	2736	911	138	119	188	211	168	10.4197	8.91018	10.9995	11.8335	8.22321	9.62349	17.1043	25.2729	22.5824	38.6088	29.2516	38.7118	12.0034	1.63208	1.39881	2.56074	2.29261	2.17626	10.0016	28.5886	3.67733	1.51521	8.86968e-06	0.000138816	2.95871	4.24519e-05	0.000559606	UP
ENSMUSG00000020961	Ston2	stonin 2 [Source:MGI Symbol;Acc:MGI:1918272]	12:91633009-91788387	153	142	176	182	199	146	264	501	519	587	524	497	154	13	39	43	56	57	0.702602	0.613293	0.750485	0.815468	0.838181	0.640931	1.13498	2.19405	2.25295	2.40341	2.27434	2.28718	0.659968	0.0500064	0.149106	0.1905	0.197903	0.240155	0.726827	2.09115	0.24794	1.52462	8.89334e-06	0.000139034	3.07624	2.491e-05	0.000364737	UP
ENSMUSG00000021061	Sptb	spectrin beta, erythrocytic [Source:MGI Symbol;Acc:MGI:98387]	12:76580488-76710547	15	22	46	53	24	21	56	80	130	118	149	146	32	6	12	6	7	13	0.0705975	0.0973859	0.201042	0.243395	0.103608	0.094486	0.246754	0.359079	0.578398	0.495187	0.662835	0.688641	0.140556	0.0236548	0.0470224	0.0272446	0.0253545	0.0561381	0.135086	0.505149	0.0533283	1.90283	8.92145e-06	0.000139396	3.24373	0.00039511	0.00345815	UP
ENSMUSG00000021294	Kif26a	kinesin family member 26A [Source:MGI Symbol;Acc:MGI:2447072]	12:112146208-112181747	35	12	64	50	34	21	74	118	165	149	111	171	60	5	7	10	5	19	0.300234	0.0968164	0.509772	0.418479	0.267508	0.172205	0.594276	0.965302	1.33795	1.13958	0.899951	1.46998	0.480315	0.0359276	0.0499924	0.0827564	0.0330071	0.149534	0.294169	1.06784	0.138589	1.85998	9.05718e-06	0.000141286	2.94581	0.000263929	0.00248627	UP
ENSMUSG00000050627	Gpd1l	glycerol-3-phosphate dehydrogenase 1-like [Source:MGI Symbol;Acc:MGI:1289257]	9:114899341-114933987	434	446	683	473	432	428	881	1485	1249	1358	1318	1396	505	68	90	105	90	122	3.58776	3.46763	5.24284	3.81519	3.27556	3.38237	6.81837	11.7072	9.76035	10.0094	10.2981	11.565	3.89594	0.470875	0.619426	0.837396	0.572566	0.925327	3.79523	10.0264	1.22026	1.40155	9.09775e-06	0.000141842	3.03855	1.3749e-07	4.96569e-06	UP
ENSMUSG00000032115	Hyou1	hypoxia up-regulated 1 [Source:MGI Symbol;Acc:MGI:108030]	9:44379490-44392369	295	117	570	514	235	350	404	1450	1319	1082	1635	1785	141	22	31	53	52	19	1.51017	0.56332	2.70952	2.56737	1.10342	1.71284	1.93623	7.07888	6.38291	4.93861	7.911	9.15737	0.673613	0.0943386	0.132123	0.261751	0.20486	0.0892391	1.69444	6.23417	0.242654	1.87939	9.1123e-06	0.000141991	4.68322	1.76407e-13	4.82242e-11	UP
ENSMUSG00000036123	Slc9a3	solute carrier family 9 (sodium/hydrogen exchanger), member 3 [Source:MGI Symbol;Acc:MGI:105064]	13:74121457-74169442	478	209	1084	650	613	802	841	3269	2522	2306	3012	2296	926	189	39	36	71	62	4.68125	1.92506	9.85767	6.21109	5.50631	7.50846	7.71079	30.5309	23.3479	20.1356	27.8803	22.5337	8.46313	1.55045	0.317989	0.34013	0.535105	0.557093	5.94831	22.0232	1.96065	1.88847	9.27087e-06	0.000144069	3.48962	7.90668e-05	0.000927231	UP
ENSMUSG00000042208	0610010F05Rik	RIKEN cDNA 0610010F05 gene [Source:MGI Symbol;Acc:MGI:1918925]	11:23564961-23633639	66	56	147	125	61	92	159	328	307	298	290	271	110	18	26	19	27	47	0.429975	0.343126	0.889264	0.794569	0.364501	0.572973	0.96977	2.03782	1.89064	1.73097	1.7857	1.76928	0.668779	0.0982279	0.141023	0.119416	0.135367	0.280933	0.565735	1.69736	0.240624	1.5851	9.43243e-06	0.000146182	2.81844	0.000462697	0.00392888	UP
ENSMUSG00000042444	Mindy2	MINDY lysine 48 deubiquitinase 2 [Source:MGI Symbol;Acc:MGI:2443086]	9:70599014-70657174	373	229	802	623	397	533	732	1526	1736	1714	1753	1489	505	61	97	78	96	103	2.05649	1.18746	4.10586	3.3514	2.00759	2.80924	3.77832	8.02349	9.04765	8.42559	9.13499	8.22696	2.59834	0.281715	0.445248	0.414878	0.407321	0.521023	2.58634	7.77283	0.778087	1.58753	9.50904e-06	0.00014705	3.32044	3.71047e-09	2.48483e-07	UP
ENSMUSG00000040848	Sft2d2	SFT2 domain containing 2 [Source:MGI Symbol;Acc:MGI:1917362]	1:165174337-165194438	631	465	841	806	564	626	999	1800	1768	2085	1952	1997	686	71	116	82	105	163	4.16803	2.8888	5.15833	5.19466	3.41702	3.95293	6.17784	11.3387	11.0396	12.2795	12.1868	13.2193	4.22875	0.392847	0.637928	0.522544	0.533751	0.987848	4.12996	11.0403	1.21728	1.41858	9.70631e-06	0.000149293	3.18105	6.7184e-09	4.11239e-07	UP
ENSMUSG00000099342	Gm18180	predicted gene, 18180 [Source:MGI Symbol;Acc:MGI:5010365]	1:86014403-86015886	9	14	18	27	17	17	36	77	82	64	62	59	21	2	7	7	5	5	0.37438	0.547706	0.695244	1.09577	0.64858	0.676007	1.40193	3.05443	3.22429	2.37357	2.43749	2.45935	0.815186	0.0696815	0.242416	0.280902	0.160053	0.19081	0.672948	2.49184	0.293175	1.88865	9.94757e-06	0.000152757	3.08738	0.00314954	0.0182886	UP
ENSMUSG00000032327	Stra6	stimulated by retinoic acid gene 6 [Source:MGI Symbol;Acc:MGI:107742]	9:58063788-58153996	21	5	55	54	26	10	112	158	142	68	157	122	14	4	5	5	11	10	0.147723	0.0330784	0.359264	0.370637	0.167755	0.0672491	0.737602	1.05994	0.944262	0.4265	1.04385	0.860048	0.0919108	0.0235699	0.0292823	0.0339313	0.0595497	0.0645417	0.190951	0.845368	0.0504643	2.14638	1.00206e-05	0.000153796	4.06624	2.53458e-07	8.1842e-06	UP
ENSMUSG00000038056	Kmt2c	lysine (K)-specific methyltransferase 2C [Source:MGI Symbol;Acc:MGI:2444959]	5:25271798-25498783	291	301	453	640	409	342	706	1072	1575	1154	1239	1093	483	72	112	118	119	156	0.698452	0.679474	1.00961	1.4988	0.900396	0.784717	1.58642	2.45374	3.57349	2.46957	2.81076	2.629	1.08188	0.144757	0.223807	0.273233	0.219805	0.343534	0.928575	2.58716	0.381169	1.47828	1.02688e-05	0.000156884	2.76287	0.000350779	0.00313453	UP
ENSMUSG00000018931	Natd1	N-acetyltransferase domain containing 1 [Source:MGI Symbol;Acc:MGI:1344388]	11:60902246-60914750	172	119	342	239	137	147	336	518	634	602	582	568	197	20	43	44	30	40	2.40481	1.5648	4.44006	3.26039	1.75687	1.96476	4.39805	6.90671	8.3793	7.50445	7.69099	7.9584	2.57042	0.234231	0.50053	0.593486	0.32279	0.513111	2.56528	7.13965	0.789095	1.47674	1.02996e-05	0.000157234	3.17758	1.09781e-07	4.1105e-06	UP
ENSMUSG00000052040	Klf13	Kruppel-like factor 13 [Source:MGI Symbol;Acc:MGI:1354948]	7:63886351-63938915	321	205	771	572	241	243	928	988	1548	982	1996	1040	579	27	76	61	93	72	2.3544	1.41414	5.25099	4.09347	1.62128	1.70382	6.37225	6.91072	10.7328	6.42182	13.8371	7.64427	3.96315	0.165883	0.464089	0.43163	0.524936	0.484515	2.73968	8.65316	1.0057	1.65922	1.03597e-05	0.000158068	3.10503	1.16309e-06	2.98262e-05	UP
ENSMUSG00000099858	Gm6652	predicted gene 6652 [Source:MGI Symbol;Acc:MGI:3647244]	1:153619604-153620673	775	679	3674	2086	568	1007	1934	5028	6569	8984	6784	7334	1434	377	543	515	388	325	44.7093	36.8409	196.81	117.417	30.0547	55.5353	104.454	276.62	358.232	462.103	369.906	423.999	77.2028	18.218	26.0801	28.6623	17.2257	17.2021	80.228	332.552	30.7652	2.0514	1.03772e-05	0.00015825	3.43421	6.09235e-05	0.000747461	UP
ENSMUSG00000084883	Ccdc85c	coiled-coil domain containing 85C [Source:MGI Symbol;Acc:MGI:3644008]	12:108203602-108275425	227	192	289	305	233	210	401	532	735	736	815	738	253	45	65	45	83	64	2.68279	2.13415	3.17154	3.51707	2.52572	2.37259	4.43686	5.99602	8.21138	7.75551	9.10389	8.74066	2.79041	0.445487	0.639567	0.513075	0.754897	0.693973	2.73398	7.37405	0.972902	1.43146	1.05804e-05	0.000160919	2.92209	0.00012936	0.00139128	UP
ENSMUSG00000040697	Dnajc16	DnaJ heat shock protein family (Hsp40) member C16 [Source:MGI Symbol;Acc:MGI:2442146]	4:141760189-141790931	169	116	349	273	161	192	289	587	633	839	716	737	244	35	37	29	55	86	1.52627	0.98529	2.9267	2.40561	1.33363	1.65763	2.44349	5.05558	5.40399	6.7558	6.11173	6.67017	2.05646	0.264773	0.278199	0.252667	0.382255	0.712596	1.80585	5.40679	0.657825	1.58209	1.07214e-05	0.000162717	3.039	5.83756e-06	0.000111265	UP
ENSMUSG00000041977	Arhgef11	Rho guanine nucleotide exchange factor (GEF) 11 [Source:MGI Symbol;Acc:MGI:2441869]	3:87617559-87738034	368	333	578	542	365	368	701	1002	1190	1307	1305	1230	421	51	108	72	100	174	1.65942	1.41227	2.42019	2.38467	1.50962	1.58635	2.95936	4.30891	5.07252	5.2548	5.56196	5.55829	1.77165	0.192638	0.405458	0.313219	0.347022	0.719879	1.82875	4.78597	0.624978	1.38795	1.0787e-05	0.000163539	2.93694	9.68663e-06	0.000167124	UP
ENSMUSG00000041702	Btbd7	BTB (POZ) domain containing 7 [Source:MGI Symbol;Acc:MGI:1917858]	12:102780797-102878471	366	300	445	449	390	357	744	973	1164	1062	1140	900	391	56	101	96	157	200	1.13621	0.875914	1.28277	1.36002	1.11047	1.05947	2.16232	2.88059	3.41585	2.9395	3.34496	2.79993	1.13277	0.145623	0.261042	0.287512	0.375081	0.56965	1.13748	2.92386	0.461946	1.36204	1.12973e-05	0.000170282	2.66208	0.00394822	0.0219357	UP
ENSMUSG00000032606	Nicn1	nicolin 1 [Source:MGI Symbol;Acc:MGI:1913507]	9:108290429-108296498	178	121	279	233	134	152	304	541	529	561	492	556	199	57	42	29	48	33	3.03104	1.93785	4.41152	3.87123	2.09289	2.47433	4.84636	8.7854	8.51525	8.51741	7.91857	9.48801	3.16236	0.813036	0.595437	0.476408	0.629018	0.515566	2.96981	8.01183	1.03197	1.43176	1.13047e-05	0.000170303	2.95673	0.00105582	0.00764235	UP
ENSMUSG00000006527	Sfmbt1	Scm-like with four mbt domains 1 [Source:MGI Symbol;Acc:MGI:1859609]	14:30714849-30822721	61	128	283	63	94	49	282	526	581	524	316	542	150	31	52	52	35	105	0.361188	0.712814	1.55598	0.363969	0.510506	0.277358	1.56323	2.97017	3.25199	2.76635	1.76848	3.21611	0.828859	0.153755	0.256343	0.29704	0.159485	0.570421	0.630302	2.58939	0.377651	2.0385	1.13201e-05	0.000170446	2.77749	0.00608059	0.0310221	UP
ENSMUSG00000034126	Pomt2	protein-O-mannosyltransferase 2 [Source:MGI Symbol;Acc:MGI:2444430]	12:87106861-87147968	89	83	323	230	110	111	267	486	479	576	591	606	161	16	35	45	44	35	0.555715	0.487417	1.87273	1.40123	0.629971	0.662564	1.56078	2.89392	2.82725	3.20667	3.48784	3.79193	0.938154	0.0836842	0.181945	0.271069	0.211427	0.200508	0.934938	2.9614	0.314465	1.66334	1.15614e-05	0.000173348	3.23531	8.41301e-07	2.27119e-05	UP
ENSMUSG00000042997	Nhlrc3	NHL repeat containing 3 [Source:MGI Symbol;Acc:MGI:2444520]	3:53448583-53463332	149	125	236	239	161	139	270	468	481	561	547	538	204	28	29	43	51	59	0.6108	0.481932	0.898333	0.955944	0.605351	0.544719	1.03621	1.82957	1.86392	2.05044	2.11938	2.21016	0.780424	0.0961468	0.0989749	0.170056	0.16089	0.221904	0.682847	1.85161	0.254733	1.43915	1.17106e-05	0.000175125	2.86173	4.18058e-05	0.000553421	UP
ENSMUSG00000073062	Zxdb	zinc finger, X-linked, duplicated B [Source:MGI Symbol;Acc:MGI:3694898]	X:94724569-94730187	46	36	98	76	63	37	90	190	215	217	234	209	64	11	23	17	22	31	0.505339	0.371954	0.999677	0.814625	0.63479	0.388565	0.925621	1.99053	2.23269	2.12546	2.42967	2.30088	0.656127	0.101222	0.21036	0.18017	0.185991	0.312451	0.619158	2.00081	0.274387	1.6922	1.19007e-05	0.000177597	2.8663	0.00436305	0.0238649	UP
ENSMUSG00000020865	Abcc3	ATP-binding cassette, sub-family C (CFTR/MRP), member 3 [Source:MGI Symbol;Acc:MGI:1923658]	11:94343295-94392997	15	2	12	14	17	43	62	168	116	56	114	114	28	7	10	5	9	21	0.126487	0.0158613	0.0939616	0.115194	0.131488	0.346639	0.48947	1.35104	0.924689	0.421048	0.90862	0.963395	0.220349	0.0494456	0.0702077	0.0406759	0.0584056	0.162478	0.138272	0.843044	0.10026	2.6081	1.21005e-05	0.000179922	3.07186	0.00651931	0.0327852	UP
ENSMUSG00000020230	Prmt2	protein arginine N-methyltransferase 2 [Source:MGI Symbol;Acc:MGI:1316652]	10:76207222-76237865	25	24	68	48	20	32	110	140	119	88	121	123	40	8	12	9	11	26	0.242226	0.218697	0.611779	0.453766	0.177734	0.296394	0.997783	1.29357	1.08991	0.760196	1.10807	1.19428	0.361679	0.0649272	0.0967977	0.0841233	0.0820198	0.231126	0.333433	1.07397	0.153445	1.68748	1.21527e-05	0.000180604	2.80715	0.00686519	0.0341916	UP
ENSMUSG00000071379	Hpcal1	hippocalcin-like 1 [Source:MGI Symbol;Acc:MGI:1855689]	12:17690856-17791933	280	244	724	601	237	348	987	1267	1127	1060	1288	1041	561	75	123	123	72	100	10.078	8.25979	24.1973	21.1063	7.82403	11.974	33.2586	43.4895	38.345	34.0169	43.8168	37.5487	18.8437	2.26121	3.68582	4.271	1.99433	3.30232	13.9066	38.4126	5.7264	1.46581	1.23513e-05	0.000183269	2.74588	0.000321579	0.00291564	UP
ENSMUSG00000050931	Sgms2	sphingomyelin synthase 2 [Source:MGI Symbol;Acc:MGI:1921692]	3:131318985-131491411	787	646	1228	1121	1011	900	1312	2807	2921	2801	3353	2871	1009	76	124	144	198	256	6.52866	5.04017	9.45932	9.07351	7.6925	7.13731	10.1895	22.2066	22.906	20.7174	26.2901	23.8677	7.81137	0.528111	0.856415	1.15244	1.26404	1.94846	7.48858	21.0295	2.26014	1.48965	1.25206e-05	0.000185492	3.21793	1.71413e-08	8.7914e-07	UP
ENSMUSG00000103922	Gm6123	predicted gene 6123 [Source:MGI Symbol;Acc:MGI:3647047]	1:4771131-4772199	30	39	126	88	24	53	64	280	253	303	346	294	76	24	26	19	13	25	1.73232	2.11803	6.75595	4.95797	1.27111	2.92564	3.45978	15.4188	13.8099	15.5997	18.8837	17.0128	4.09549	1.16085	1.24994	1.05843	0.577693	1.32448	3.2935	14.0308	1.57782	2.0909	1.25872e-05	0.000186381	3.1526	0.00321296	0.0185907	UP
ENSMUSG00000054263	Lifr	LIF receptor alpha [Source:MGI Symbol;Acc:MGI:96788]	15:7090614-7197489	246	228	1101	427	346	257	1148	1244	1838	1396	1638	1191	863	95	163	58	129	94	1.07535	0.937377	4.46904	1.82123	1.38726	1.07397	4.69815	5.18593	7.59503	5.44093	6.76765	5.2174	3.52057	0.347858	0.593219	0.244597	0.433963	0.377003	1.79404	5.81751	0.919535	1.69719	1.27034e-05	0.000187617	2.66143	0.00147726	0.00997249	UP
ENSMUSG00000021712	Trim23	tripartite motif-containing 23 [Source:MGI Symbol;Acc:MGI:1933161]	13:104178797-104203372	80	111	143	246	52	75	174	446	496	502	440	469	100	9	30	41	27	39	0.571686	0.746028	0.948884	1.71524	0.340831	0.512355	1.16409	3.03944	3.35056	3.19848	2.97186	3.35867	0.66689	0.0538736	0.178484	0.282656	0.148484	0.255702	0.805837	2.84718	0.264348	1.82098	1.2963e-05	0.000190761	3.42902	1.95472e-06	4.52623e-05	UP
ENSMUSG00000036097	Slf2	SMC5-SMC6 complex localization factor 2 [Source:MGI Symbol;Acc:MGI:1924968]	19:44931151-44983299	145	149	217	207	171	160	342	538	442	492	500	423	223	20	46	55	51	84	0.555211	0.536586	0.771543	0.773359	0.600555	0.585669	1.22599	1.96454	1.59985	1.67968	1.80954	1.62314	0.796858	0.0641479	0.146642	0.20317	0.150282	0.2951	0.637154	1.65046	0.276033	1.37315	1.31232e-05	0.000192819	2.57995	0.00237392	0.0146456	UP
ENSMUSG00000005251	Ripk4	receptor-interacting serine-threonine kinase 4 [Source:MGI Symbol;Acc:MGI:1919638]	16:97741933-97763787	125	113	316	266	163	201	307	589	592	604	763	618	199	31	43	64	48	93	2.14869	1.82687	5.04387	4.46136	2.56993	3.30297	4.94052	9.65544	9.61955	9.25709	12.3965	10.6459	3.1923	0.446365	0.615383	1.06133	0.634973	1.46673	3.22562	9.41916	1.23618	1.54602	1.33233e-05	0.000195258	2.92971	8.31683e-05	0.000968474	UP
ENSMUSG00000058013	Septin11	septin 11 [Source:MGI Symbol;Acc:MGI:1277214]	5:93093437-93176447	439	321	797	723	434	432	1190	1302	1172	1439	1399	1471	682	90	111	121	97	169	2.35516	1.61966	3.97033	3.78456	2.13557	2.21556	5.97686	6.66129	5.94364	6.88318	7.09386	7.90854	3.4145	0.404447	0.495784	0.626251	0.400476	0.83185	2.68014	6.74456	1.02888	1.33142	1.33813e-05	0.000195908	2.71264	4.23492e-05	0.000559037	UP
ENSMUSG00000107066	Gm4482	predicted gene 4482 [Source:MGI Symbol;Acc:MGI:3782666]	6:122792584-122793325	19	7	55	32	10	15	35	105	83	138	120	149	24	2	2	5	3	5	1.58064	0.547665	4.2487	2.59744	0.763035	1.1929	2.72591	8.33022	6.52717	10.2359	9.43559	12.422	1.86324	0.139363	0.138515	0.401277	0.192068	0.38162	1.82173	8.27947	0.519347	2.18423	1.34246e-05	0.00019634	3.99477	1.08511e-07	4.07922e-06	UP
ENSMUSG00000045205	Dpy19l4	dpy-19-like 4 (C. elegans) [Source:MGI Symbol;Acc:MGI:2685869]	4:11261315-11322137	231	191	308	324	236	228	397	693	695	801	725	695	305	29	59	33	54	91	1.59837	1.24298	1.97892	2.18743	1.49777	1.50815	2.57175	4.5729	4.5459	4.94164	4.74147	4.81925	1.96949	0.168085	0.339884	0.220287	0.287547	0.577711	1.66894	4.36549	0.593834	1.38721	1.35136e-05	0.000197339	2.87801	6.9635e-06	0.000127984	UP
ENSMUSG00000014353	Tmem87b	transmembrane protein 87B [Source:MGI Symbol;Acc:MGI:1919727]	2:128818118-128854261	28	23	103	113	231	66	118	363	675	508	1026	905	196	4	14	16	26	23	0.164925	0.127411	0.563333	0.649413	1.24796	0.371627	0.650687	2.039	3.7583	2.66781	5.71183	5.34189	1.07736	0.0197353	0.0686537	0.0909168	0.117854	0.124294	0.520778	3.36159	0.249803	2.6904	1.36267e-05	0.000198889	3.75028	3.15116e-07	9.83673e-06	UP
ENSMUSG00000020393	Kremen1	kringle containing transmembrane protein 1 [Source:MGI Symbol;Acc:MGI:1933988]	11:5191552-5261558	188	133	383	340	200	206	471	610	622	682	802	678	266	44	51	64	56	81	1.49547	0.995027	2.82898	2.63888	1.45921	1.56649	3.5076	4.62743	4.67711	4.83699	6.02979	5.40475	1.97464	0.293181	0.337755	0.491141	0.34281	0.59116	1.83068	4.84728	0.671781	1.4048	1.3679e-05	0.000199347	2.85111	1.60896e-05	0.000254633	UP
ENSMUSG00000113184	Gm49654	predicted gene, 49654 [Source:MGI Symbol;Acc:MGI:6215088]	12:81717830-81720052	11	1	7	5	4	1	10	27	44	46	25	32	10	0	0	5	0	3	0.30545	0.0261145	0.180501	0.135482	0.101875	0.026555	0.259967	0.714963	1.15495	1.13886	0.65615	0.890449	0.259147	0	0	0.13394	0	0.076427	0.12933	0.802556	0.0782523	2.63355	1.38767e-05	0.000202036	3.3584	0.00662659	0.0332416	UP
ENSMUSG00000052539	Magi3	membrane associated guanylate kinase, WW and PDZ domain containing 3 [Source:MGI Symbol;Acc:MGI:1923484]	3:104013259-104220374	100	120	174	184	117	139	195	403	518	451	461	439	129	17	56	39	45	57	0.507383	0.572634	0.819776	0.910904	0.544486	0.674205	0.926273	1.94997	2.48446	2.04024	2.21077	2.23215	0.610817	0.0722515	0.236556	0.190899	0.175709	0.265343	0.671565	1.97398	0.258596	1.55551	1.39432e-05	0.000202887	2.93233	0.00150324	0.0101188	UP
ENSMUSG00000098814	Igkv19-93	immunoglobulin kappa chain variable 19-93 [Source:MGI Symbol;Acc:MGI:107617]	6:68736297-68736780	0	0	0	0	2	9	51	20	22	11	21	44	0	0	1	2	0	4	0	0	0	0	0.160162	0.751172	4.16871	1.66533	1.81581	0.85626	1.73304	3.84974	0	0	0.0726966	0.168474	0	0.32041	0.151889	2.34815	0.0935967	3.95043	1.4055e-05	0.000204098	4.64892	0.00110789	0.00792548	UP
ENSMUSG00000029249	Rest	RE1-silencing transcription factor [Source:MGI Symbol;Acc:MGI:104897]	5:77265491-77286432	248	194	417	395	261	213	531	774	891	689	928	714	352	41	72	63	70	94	2.1197	1.55951	3.30956	3.29413	2.04611	1.74039	4.249	6.30892	7.19895	5.25067	7.49687	6.11574	2.80771	0.293541	0.512352	0.519483	0.460436	0.737144	2.3449	6.10336	0.888444	1.38008	1.42438e-05	0.000206373	2.78025	2.70976e-05	0.000392482	UP
ENSMUSG00000033161	Atp1a1	ATPase, Na+/K+ transporting, alpha 1 polypeptide [Source:MGI Symbol;Acc:MGI:88105]	3:101576219-101604684	28138	19798	61122	48671	21545	24422	60589	100858	100129	96423	116567	94757	36769	1276	1803	1612	2320	2563	336.869	222.922	679.481	568.537	236.582	279.506	679.096	1151.51	1133.17	1029.25	1319.02	1136.86	410.806	12.7962	17.9712	18.6183	21.3749	28.1526	387.316	1074.82	84.9531	1.47251	1.4255e-05	0.000206373	3.66128	7.54051e-10	6.54245e-08	UP
ENSMUSG00000065529	Mir22	microRNA 22 [Source:MGI Symbol;Acc:MGI:2676896]	11:75463716-75463810	2	1	12	7	2	5	20	13	38	29	60	22	3	1	2	1	1	1	1.29932	0.611079	7.23999	4.43798	1.19194	3.10548	12.1665	8.05574	23.341	16.8008	36.8485	14.3258	1.81879	0.544307	1.08187	0.626794	0.500101	0.596131	2.98097	18.5897	0.861333	2.64065	1.43801e-05	0.000207868	4.43179	0.000316952	0.0028807	UP
ENSMUSG00000097530	Kansl2-ps	KAT8 regulatory NSL complex subunit 2, pseudogene [Source:MGI Symbol;Acc:MGI:3648525]	7:72672818-72674278	46	57	125	77	49	81	153	168	235	240	334	262	73	17	12	16	24	21	1.94353	2.26501	4.90404	3.17426	1.89887	3.27158	6.0519	6.76907	9.38571	9.04093	13.3378	11.0932	2.87831	0.601651	0.422107	0.652162	0.780347	0.814059	2.90955	9.27978	1.02477	1.6733	1.47033e-05	0.00021211	3.17879	4.49849e-05	0.000586407	UP
ENSMUSG00000117252	Gm9514	predicted gene 9514 [Source:MGI Symbol;Acc:MGI:3779924]	17:22184764-22186108	0	3	11	4	0	1	9	23	27	29	20	38	5	2	0	0	2	0	0	0.129485	0.468766	0.179153	0	0.0438898	0.386666	1.00664	1.17138	1.18667	0.867531	1.74772	0.214128	0.0768828	0	0	0.0706356	0	0.136882	1.0611	0.0602744	2.95456	1.49867e-05	0.00021609	4.13787	0.00124072	0.00868595	UP
ENSMUSG00000000804	Usp32	ubiquitin specific peptidase 32 [Source:MGI Symbol;Acc:MGI:2144475]	11:84984442-85140161	431	442	674	639	440	565	807	1477	1678	1672	1632	1437	540	63	187	119	148	176	2.54956	2.45908	3.7022	3.68816	2.3873	3.19506	4.46921	8.3322	9.38315	8.81853	9.12467	8.51868	2.98105	0.312171	0.920964	0.679114	0.673748	0.955217	2.99689	8.10774	1.08704	1.43583	1.50365e-05	0.000216699	2.89889	0.000216031	0.00210768	UP
ENSMUSG00000021728	Emb	embigin [Source:MGI Symbol;Acc:MGI:95321]	13:117208536-117274415	239	249	531	331	218	265	765	832	799	682	1080	760	333	42	49	37	48	70	1.66964	1.63602	3.44454	2.25618	1.39685	1.76975	5.0033	5.54293	5.27643	4.24797	7.13111	5.32067	2.17098	0.245774	0.284992	0.249364	0.258057	0.448666	2.02883	5.4204	0.609639	1.41775	1.50552e-05	0.000216749	3.15237	5.31735e-09	3.38734e-07	UP
ENSMUSG00000029385	Ccng2	cyclin G2 [Source:MGI Symbol;Acc:MGI:1095734]	5:93267257-93276231	220	151	278	327	202	207	563	507	785	477	757	604	288	53	50	57	72	85	1.31514	0.848965	1.54314	1.90729	1.10756	1.18294	3.15084	2.89034	4.43595	2.54237	4.27714	3.61837	1.60667	0.265391	0.248846	0.328723	0.33123	0.466195	1.31751	3.48583	0.541176	1.40369	1.50514e-05	0.000216749	2.68733	0.000818781	0.0062158	UP
ENSMUSG00000103509	Gm38372	predicted gene, 38372 [Source:MGI Symbol;Acc:MGI:5611600]	1:7148110-7152137	0	0	5	8	0	3	6	25	34	27	17	27	1	0	0	0	0	0	0	0	0.0711605	0.119619	0	0.0439489	0.0860835	0.365369	0.49255	0.368917	0.246221	0.41465	0.014292	0	0	0	0	0	0.0391214	0.328965	0.00238201	3.0719	1.51998e-05	0.000218611	7.10961	6.91882e-08	2.79502e-06	UP
ENSMUSG00000021831	Ero1l	ERO1-like (S. cerevisiae) [Source:MGI Symbol;Acc:MGI:1354385]	14:45283087-45318771	237	226	397	327	203	259	434	849	814	781	935	674	240	60	69	55	41	90	2.52581	2.26529	3.92875	3.40032	1.98434	2.63873	4.33024	8.6288	8.20059	7.42122	9.4183	7.19845	2.38699	0.535633	0.612229	0.565487	0.336268	0.880028	2.79054	7.53293	0.886106	1.43267	1.52679e-05	0.00021915	3.08766	1.8112e-05	0.000279901	UP
ENSMUSG00000015711	Prune1	prune exopolyphosphatase [Source:MGI Symbol;Acc:MGI:1925152]	3:95253674-95282076	176	150	395	328	184	230	546	589	659	662	683	665	363	67	58	65	78	90	2.84326	2.27908	5.92533	5.17008	2.7264	3.552	8.25784	9.07425	10.0637	9.53529	10.4288	10.766	5.47265	0.906654	0.780091	1.01303	0.969721	1.33398	3.74936	9.68763	1.74602	1.3695	1.5335e-05	0.000219891	2.47207	0.00786889	0.0380564	UP
ENSMUSG00000072872	Rybp	RING1 and YY1 binding protein [Source:MGI Symbol;Acc:MGI:1929059]	6:100228565-100287485	141	159	255	217	110	201	387	527	587	457	570	461	214	29	28	32	45	54	1.5556	1.64984	2.61236	2.33594	1.11312	2.11992	3.99726	5.54475	6.12191	4.4954	5.94379	5.09693	2.20334	0.268005	0.257188	0.340596	0.382069	0.546607	1.8978	5.20001	0.666302	1.45419	1.54214e-05	0.000220909	2.96427	6.96555e-07	1.95153e-05	UP
ENSMUSG00000021051	Ppp2r5e	protein phosphatase 2, regulatory subunit B', epsilon [Source:MGI Symbol;Acc:MGI:1349473]	12:75450881-75596245	638	586	1050	877	606	627	1220	1984	1904	1891	2291	2029	764	101	135	136	154	199	4.89891	4.23194	7.48651	6.57051	4.26794	4.60245	8.77018	14.5282	13.8202	12.9462	16.6269	15.6131	5.47468	0.649625	0.863028	1.00745	0.910013	1.40195	5.34304	13.7175	1.71779	1.36028	1.58504e-05	0.00022626	2.99739	2.84828e-07	9.0518e-06	UP
ENSMUSG00000041313	Slc7a1	solute carrier family 7 (cationic amino acid transporter, y+ system), member 1 [Source:MGI Symbol;Acc:MGI:88117]	5:148327410-148399904	69	60	41	34	54	52	137	150	227	140	258	254	70	12	28	16	9	31	0.341173	0.279024	0.188243	0.164028	0.2449	0.245793	0.634186	0.707305	1.06102	0.6172	1.20574	1.2586	0.323008	0.0497018	0.115265	0.0763224	0.0342462	0.140633	0.24386	0.914008	0.123196	1.90615	1.61791e-05	0.000230492	2.89125	0.00462411	0.0249714	UP
ENSMUSG00000037016	Frem2	Fras1 related extracellular matrix protein 2 [Source:MGI Symbol;Acc:MGI:2444465]	3:53513938-53657355	56	48	79	69	48	46	79	167	206	228	200	218	45	12	13	3	20	17	0.21731	0.175183	0.284663	0.261254	0.170845	0.170643	0.287007	0.61802	0.755665	0.788856	0.733554	0.847769	0.162963	0.0390065	0.042	0.0112313	0.059727	0.0605256	0.213317	0.671812	0.0625756	1.65506	1.64749e-05	0.000233657	3.42438	0.000168616	0.00172582	UP
ENSMUSG00000037110	Ralgapa2	Ral GTPase activating protein, alpha subunit 2 (catalytic) [Source:MGI Symbol;Acc:MGI:3036245]	2:146239879-146512344	290	213	679	458	322	339	544	1169	1026	1568	1210	1258	398	51	68	93	59	124	0.747402	0.516298	1.62495	1.15171	0.761166	0.835218	1.31258	2.87318	2.49961	3.60309	2.94748	3.24911	0.957254	0.110101	0.145908	0.231232	0.117019	0.29321	0.939457	2.74751	0.309121	1.54823	1.65115e-05	0.00023406	3.15188	4.67717e-07	1.37997e-05	UP
ENSMUSG00000024472	Dcp2	decapping mRNA 2 [Source:MGI Symbol;Acc:MGI:1917890]	18:44380502-44424969	165	146	233	204	185	162	241	571	522	667	535	615	204	44	64	39	54	102	1.12992	0.940325	1.4816	1.36305	1.16199	1.06052	1.54508	3.72899	3.37911	4.0725	3.46278	4.22052	1.30371	0.252394	0.364885	0.257652	0.28458	0.640863	1.18957	3.40149	0.517347	1.51573	1.66989e-05	0.000236248	2.71696	0.00662784	0.0332419	UP
ENSMUSG00000062232	Rapgef2	Rap guanine nucleotide exchange factor (GEF) 2 [Source:MGI Symbol;Acc:MGI:2659071]	3:79062516-79286517	163	136	230	233	203	164	335	416	546	511	635	588	180	38	56	67	69	87	0.540948	0.424493	0.708772	0.754474	0.617919	0.520302	1.04084	1.31659	1.71289	1.51203	1.99182	1.95557	0.557479	0.105636	0.154728	0.214511	0.176224	0.264905	0.594485	1.58829	0.24558	1.41776	1.68186e-05	0.000237707	2.69321	0.00950403	0.0439995	UP
ENSMUSG00000084099	Gm12929	predicted gene 12929 [Source:MGI Symbol;Acc:MGI:3652021]	4:126476302-126476671	0	3	1	1	0	1	0	17	25	12	18	25	3	0	0	0	1	0	0	0.470696	0.15489	0.162746	0	0.159545	0	2.70467	3.94256	1.78504	2.83839	4.17988	0.466987	0	0	0	0.128404	0	0.15798	2.57509	0.0992319	4.02681	1.69336e-05	0.000239214	4.69768	0.000674231	0.00531431	UP
ENSMUSG00000022867	Usp25	ubiquitin specific peptidase 25 [Source:MGI Symbol;Acc:MGI:1353655]	16:77013706-77116780	379	312	423	372	332	467	565	1234	1150	1131	1333	1202	349	95	152	111	122	143	3.61981	2.80262	3.75145	3.46665	2.90838	4.26389	5.05202	11.2397	10.3828	9.63122	12.0333	11.5048	3.11071	0.760035	1.20866	1.02277	0.896715	1.2531	3.4688	9.97396	1.37533	1.52373	1.71167e-05	0.000241204	2.85839	0.00514373	0.0271883	UP
ENSMUSG00000050533	Gm9845	predicted pseudogene 9845 [Source:MGI Symbol;Acc:MGI:3704215]	3:39358306-39358903	32	14	55	40	10	41	38	160	147	158	161	190	14	4	5	13	12	9	3.30316	1.35919	5.2718	4.02863	0.946776	4.04583	3.67232	15.7504	14.3439	14.5415	15.7077	19.6543	1.34869	0.345862	0.429687	1.29457	0.95325	0.852377	3.15923	13.945	0.870739	2.1421	1.71711e-05	0.000241851	4.00137	4.07456e-05	0.000541933	UP
ENSMUSG00000037119	Fam91a1	family with sequence similarity 91, member A1 [Source:MGI Symbol;Acc:MGI:1277178]	15:58415468-58457740	694	644	1243	1092	627	844	1303	2341	2493	2693	2741	2339	945	112	202	193	188	282	5.64043	4.92269	9.38071	8.65957	4.67399	6.5575	9.91442	18.1445	19.1533	19.5147	21.0557	19.0507	7.16756	0.762489	1.36684	1.51328	1.17587	2.10283	6.63915	17.8056	2.34814	1.42326	1.76346e-05	0.000247161	2.92273	6.23174e-06	0.000116978	UP
ENSMUSG00000079108	Srp54c	signal recognition particle 54C [Source:MGI Symbol;Acc:MGI:3714359]	12:55230168-55263836	136	121	259	214	119	193	220	652	477	559	603	691	196	33	53	47	69	49	1.81946	1.52248	3.21747	2.79344	1.46022	2.46833	2.75547	8.31844	6.03241	6.66786	7.62481	9.26422	2.44707	0.369812	0.590325	0.60661	0.710395	0.601453	2.21356	6.7772	0.88761	1.61432	1.76548e-05	0.000247323	2.93269	0.000884366	0.00660857	UP
ENSMUSG00000020646	Mboat2	membrane bound O-acyltransferase domain containing 2 [Source:MGI Symbol;Acc:MGI:1914466]	12:24830879-24964397	42	45	53	72	50	25	120	170	155	133	128	170	61	7	23	7	10	18	0.185886	0.187315	0.217812	0.310921	0.202973	0.105775	0.497224	0.717529	0.648486	0.524837	0.535451	0.754006	0.251953	0.0259512	0.0847505	0.0298888	0.0340603	0.0730919	0.20178	0.612922	0.0832827	1.60292	1.77359e-05	0.000248216	2.87962	0.00201776	0.0128597	UP
ENSMUSG00000039662	Icmt	isoprenylcysteine carboxyl methyltransferase [Source:MGI Symbol;Acc:MGI:1888594]	4:152297227-152307121	387	211	968	584	298	253	616	1483	1529	1714	1751	1678	388	34	47	58	69	87	2.38172	1.22131	5.5318	3.50682	1.68214	1.48848	3.5492	8.70386	8.8952	9.40508	10.1853	10.349	2.22842	0.175275	0.240819	0.344363	0.326796	0.491249	2.63538	8.51461	0.634488	1.69193	1.80548e-05	0.000252185	3.74628	1.97893e-13	5.33092e-11	UP
ENSMUSG00000055435	Maf	avian musculoaponeurotic fibrosarcoma oncogene homolog [Source:MGI Symbol;Acc:MGI:96909]	8:115682942-115707794	1465	527	3291	3170	1969	1520	3232	5752	9048	7493	8064	6826	2292	327	746	753	748	873	9.43663	3.19267	19.6842	19.9232	11.633	9.35978	19.4904	35.3337	55.0935	43.0335	49.0951	44.0629	13.7778	1.76437	4.00065	4.67931	3.70791	5.15935	12.2049	41.0182	5.5149	1.7488	1.81504e-05	0.00025315	2.89486	0.000968287	0.00712786	UP
ENSMUSG00000098428	Gm2260	predicted gene 2260 [Source:MGI Symbol;Acc:MGI:3780429]	14:26016431-26025837	160	113	450	293	182	191	451	680	600	742	677	758	261	46	62	114	52	87	15.0326	9.98523	39.2591	26.8599	15.6839	17.155	39.6699	60.9278	53.2886	62.1572	60.1192	71.3693	22.8846	3.62023	4.84975	10.333	3.75982	7.49958	20.6626	57.922	8.8245	1.48709	1.82604e-05	0.000254341	2.71452	0.00517313	0.0273232	UP
ENSMUSG00000029998	Pcyox1	prenylcysteine oxidase 1 [Source:MGI Symbol;Acc:MGI:1914131]	6:86386006-86397154	1110	970	1640	1327	1002	1007	1997	3130	3291	2945	3689	3039	946	103	122	165	200	235	10.0702	8.27659	13.8157	11.7465	8.33779	8.73351	16.9615	27.0802	28.2236	23.8218	31.6325	27.6296	8.00929	0.782737	0.921486	1.44413	1.39635	1.95608	10.1634	25.8915	2.41835	1.3491	1.85545e-05	0.000257904	3.42039	5.15738e-12	9.13311e-10	UP
ENSMUSG00000053289	Ddx10	DEAD (Asp-Glu-Ala-Asp) box polypeptide 10 [Source:MGI Symbol;Acc:MGI:1924841]	9:53098635-53248053	27	19	91	76	39	68	90	211	209	205	222	225	52	3	24	11	20	28	0.53282	0.35264	1.6675	1.46336	0.705905	1.28281	1.66274	3.97089	3.89877	3.60694	4.14073	4.44965	0.957633	0.0495897	0.394308	0.209418	0.303733	0.506959	1.00084	3.62162	0.403607	1.85542	1.9028e-05	0.00026346	3.16561	0.000833181	0.00630472	UP
ENSMUSG00000034320	Slc26a2	solute carrier family 26 (sulfate transporter), member 2 [Source:MGI Symbol;Acc:MGI:892977]	18:61192919-61211612	78	97	118	121	95	99	161	270	341	411	280	366	125	12	6	14	20	34	0.30572	0.357572	0.429459	0.462739	0.341522	0.37094	0.590777	1.00921	1.26343	1.43629	1.03728	1.43759	0.457221	0.0393978	0.019579	0.0529378	0.0603262	0.122267	0.377992	1.1291	0.125288	1.57874	1.91039e-05	0.000264128	3.17185	2.78061e-06	6.05987e-05	UP
ENSMUSG00000008763	Man1a2	mannosidase, alpha, class 1A, member 2 [Source:MGI Symbol;Acc:MGI:104676]	3:100562208-100685503	420	360	775	725	465	513	963	1438	1500	1430	1646	1368	541	89	102	85	89	113	2.67028	2.15264	4.5753	4.49743	2.7116	3.11793	5.73195	8.71879	9.015	8.10614	9.8911	8.71605	3.20989	0.473979	0.539908	0.521354	0.435456	0.659154	3.28753	8.36317	0.97329	1.34705	1.92822e-05	0.000266063	3.10311	1.35305e-07	4.92219e-06	UP
ENSMUSG00000064193	Gm4735	predicted gene 4735 [Source:MGI Symbol;Acc:MGI:3645521]	2:80837141-80838442	1662	1099	4702	3243	1137	1613	5276	6411	6830	6387	7829	6858	2884	291	352	333	230	345	78.7954	49.0039	206.997	150.016	49.4421	73.105	234.177	289.859	306.097	269.984	350.82	325.832	127.6	11.5565	13.8939	15.2308	8.39161	15.0069	101.227	296.128	31.9467	1.54863	1.9309e-05	0.000266063	3.21249	1.80297e-08	9.11421e-07	UP
ENSMUSG00000039529	Atp8b1	ATPase, class I, type 8B, member 1 [Source:MGI Symbol;Acc:MGI:1859665]	18:64528967-64661267	86	74	104	98	106	125	276	321	250	243	347	277	155	26	14	20	35	57	0.762622	0.617171	0.856361	0.847927	0.86215	1.05965	2.29133	2.71459	2.09565	1.92127	2.90836	2.46159	1.28271	0.193128	0.10336	0.171098	0.23885	0.46375	0.834313	2.3988	0.408816	1.52365	1.93534e-05	0.000266545	2.55279	0.00760918	0.0370101	UP
ENSMUSG00000020315	Sptbn1	spectrin beta, non-erythrocytic 1 [Source:MGI Symbol;Acc:MGI:98388]	11:30099395-30268175	3571	3385	5545	4747	3474	3587	6600	9919	11500	11540	12099	10675	4506	397	668	481	894	1010	10.1985	9.09217	14.7048	13.2277	9.10002	9.79309	17.6465	27.015	31.0464	29.3848	32.659	30.5521	12.0095	0.949727	1.58831	1.32525	1.96486	2.64648	11.0194	28.0507	3.41401	1.34799	1.93654e-05	0.000266583	3.03849	1.43588e-07	5.12997e-06	UP
ENSMUSG00000008140	Emc10	ER membrane protein complex subunit 10 [Source:MGI Symbol;Acc:MGI:1916933]	7:44489937-44496529	214	277	733	375	195	316	556	925	1688	1180	1222	1253	269	61	77	58	130	116	2.09612	2.55179	6.6668	3.58388	1.75188	2.95891	5.09854	8.64042	15.6294	10.3052	11.3131	12.2993	2.4589	0.500489	0.627923	0.548074	0.979928	1.04247	3.26823	10.5477	1.0263	1.69034	1.94299e-05	0.000267341	3.3614	2.73902e-06	5.99709e-05	UP
ENSMUSG00000030094	Xpc	xeroderma pigmentosum, complementation group C [Source:MGI Symbol;Acc:MGI:103557]	6:91489305-91515888	230	174	478	394	257	236	481	764	817	817	977	883	282	39	89	104	70	90	2.31153	1.64469	4.46077	3.86357	2.36903	2.26739	4.5257	7.32244	7.76178	7.32091	9.28056	8.89322	2.64488	0.328321	0.744687	1.00835	0.541399	0.82988	2.8195	7.51744	1.01625	1.4148	1.96235e-05	0.000269616	2.88698	0.000411745	0.00357053	UP
ENSMUSG00000022016	Akap11	A kinase (PRKA) anchor protein 11 [Source:MGI Symbol;Acc:MGI:2684060]	14:78492246-78536808	351	384	689	712	385	495	691	1354	1512	1866	1585	1550	598	43	84	93	97	163	1.67983	1.72843	3.06189	3.32475	1.69	2.26468	3.09604	6.17971	6.84035	7.96236	7.16962	7.43391	2.67083	0.172381	0.334695	0.429387	0.357255	0.715726	2.2916	6.447	0.780046	1.49227	1.96595e-05	0.000269851	3.047	5.24528e-07	1.51634e-05	UP
ENSMUSG00000074746	Pdzd8	PDZ domain containing 8 [Source:MGI Symbol;Acc:MGI:2677270]	19:59297178-59345780	194	198	318	275	216	270	338	769	725	771	766	753	263	26	42	43	58	72	2.00187	1.9216	3.047	2.76877	2.04435	2.66343	3.26529	7.56749	7.07198	7.0935	7.47087	7.78676	2.53267	0.224734	0.360826	0.428067	0.460586	0.681658	2.40784	6.70932	0.781423	1.47843	1.97802e-05	0.000271247	3.10199	1.56324e-07	5.47465e-06	UP
ENSMUSG00000023960	Enpp5	ectonucleotide pyrophosphatase/phosphodiesterase 5 [Source:MGI Symbol;Acc:MGI:1933830]	17:44078813-44086567	725	792	1576	1234	816	909	1428	2936	3124	3173	3234	2816	1073	151	171	147	171	167	5.24773	5.39165	10.5926	8.71504	5.41739	6.28985	9.6768	20.2666	21.3753	20.4774	22.1249	20.4265	7.24803	0.915531	1.03049	1.0265	0.952528	1.10905	6.94237	19.0579	2.04702	1.45689	1.98252e-05	0.000271603	3.21879	8.89273e-08	3.45239e-06	UP
ENSMUSG00000037005	Xpnpep2	X-prolyl aminopeptidase (aminopeptidase P) 2, membrane-bound [Source:MGI Symbol;Acc:MGI:2180001]	X:48108725-48136981	88	58	110	117	92	58	150	293	290	208	341	260	86	4	16	10	16	22	0.805225	0.499144	0.934626	1.04458	0.772129	0.507342	1.28498	2.55678	2.50843	1.69696	2.94915	2.38416	0.734373	0.030659	0.12189	0.0882768	0.112669	0.184698	0.760507	2.23008	0.212094	1.55206	2.0082e-05	0.000274858	3.39432	8.70793e-08	3.39376e-06	UP
ENSMUSG00000027177	Hipk3	homeodomain interacting protein kinase 3 [Source:MGI Symbol;Acc:MGI:1314882]	2:104426481-104494446	981	856	1351	1105	678	1024	1970	2518	2829	2684	3483	2391	991	85	183	152	175	238	6.51058	5.34303	8.32565	7.1554	4.12713	6.49672	12.2402	15.9367	17.7481	15.882	21.8481	15.9022	6.13779	0.472534	1.01115	0.973201	0.893794	1.4492	6.32642	16.5929	1.82294	1.3911	2.01657e-05	0.000275872	3.18622	2.57859e-09	1.80162e-07	UP
ENSMUSG00000083798	Gm14584	predicted gene 14584 [Source:MGI Symbol;Acc:MGI:3705780]	X:53418331-53418967	16	15	51	19	8	19	49	63	124	99	87	90	37	6	1	6	8	4	1.55046	1.36711	4.58903	1.79638	0.711048	1.76011	4.44536	5.82196	11.3588	8.55351	7.96837	8.73991	3.34598	0.487022	0.0806852	0.560931	0.5966	0.355619	1.96236	7.81464	0.904473	1.99359	2.03285e-05	0.000277832	3.11103	0.00130938	0.00906519	UP
ENSMUSG00000102869	2900097C17Rik	RIKEN cDNA 2900097C17 gene [Source:MGI Symbol;Acc:MGI:1914767]	2:156388065-156392979	516	295	1444	1092	514	540	1128	2364	2349	2650	2630	2471	652	2	2	170	111	126	6.06235	3.25969	15.7532	12.518	5.53886	6.06494	12.4071	26.4868	26.0881	27.7593	29.2048	29.0931	7.14866	0.0196816	0.0195619	1.92685	1.0036	1.3582	8.19951	25.1732	1.91276	1.61828	2.03189e-05	0.000277832	3.71816	0.000481557	0.00404994	UP
ENSMUSG00000061778	Mospd2	motile sperm domain containing 2 [Source:MGI Symbol;Acc:MGI:1924013]	X:164936169-164980375	151	161	245	231	162	226	367	657	555	467	590	533	236	46	61	50	47	68	0.867541	0.869968	1.30705	1.29494	0.853685	1.24127	1.97402	3.59974	3.01423	2.39223	3.20388	3.06881	1.26536	0.221378	0.291782	0.277135	0.207807	0.358447	1.07241	2.87548	0.436985	1.42295	2.0451e-05	0.000278973	2.71815	0.00104503	0.00757203	UP
ENSMUSG00000042364	Snx18	sorting nexin 18 [Source:MGI Symbol;Acc:MGI:2137642]	13:113592179-113618564	541	365	870	822	506	600	1058	1491	1971	1712	1911	1602	680	66	135	129	117	168	4.0405	2.56386	6.03349	5.99005	3.46621	4.28382	7.39765	10.6196	13.9153	11.4002	13.4898	11.9902	4.73951	0.4129	0.839429	0.92947	0.672468	1.1512	4.39632	11.4688	1.45749	1.38335	2.048e-05	0.000279107	2.97615	8.10359e-07	2.2067e-05	UP
ENSMUSG00000040875	Osbpl10	oxysterol binding protein-like 10 [Source:MGI Symbol;Acc:MGI:1921736]	9:114978569-115232225	88	63	160	159	66	107	232	276	341	314	348	291	111	19	9	21	10	24	0.835956	0.562864	1.41134	1.47373	0.57506	0.971692	2.06329	2.50035	3.06214	2.65952	3.12456	2.77027	0.984034	0.151188	0.0711794	0.192456	0.0731054	0.209178	0.971773	2.69669	0.28019	1.4725	2.05185e-05	0.000279493	3.26671	6.4623e-07	1.82873e-05	UP
ENSMUSG00000032261	Sh3bgrl2	SH3 domain binding glutamic acid-rich protein like 2 [Source:MGI Symbol;Acc:MGI:1915350]	9:83548327-83638801	290	289	573	517	330	314	776	1018	959	948	1139	973	432	87	63	108	90	121	1.64547	1.54225	3.01896	2.86222	1.7174	1.7032	4.12214	5.50846	5.14374	4.79592	6.10835	5.53263	2.28751	0.413499	0.297608	0.591184	0.392991	0.62991	2.08158	5.20187	0.768783	1.32135	2.10282e-05	0.000284808	2.75838	0.000336451	0.00302429	UP
ENSMUSG00000094797	Igkv6-15	immunoglobulin kappa variable 6-15 [Source:MGI Symbol;Acc:MGI:1330831]	6:70406469-70406992	0	0	0	0	3	12	48	26	72	19	60	19	15	0	5	1	0	0	0	0	0	0	0.489486	2.04065	7.9941	4.41092	12.1074	3.01351	10.0882	3.38715	2.49016	0	0.740497	0.171601	0	0	0.421689	6.83355	0.567043	4.01838	2.14225e-05	0.000289598	3.5911	0.00258433	0.0157119	UP
ENSMUSG00000044674	Fzd1	frizzled class receptor 1 [Source:MGI Symbol;Acc:MGI:1196625]	5:4753839-4758035	450	304	481	428	365	383	646	1100	1125	1238	1002	1339	309	49	49	77	59	127	6.61841	4.20512	6.56899	6.14195	4.92381	5.38498	8.89497	15.4285	15.6409	16.2343	13.9289	19.7356	4.24118	0.603671	0.599997	1.09255	0.667792	1.71375	5.64054	14.9772	1.48649	1.40886	2.18829e-05	0.000294569	3.33279	2.49277e-09	1.75472e-07	UP
ENSMUSG00000026028	Trak2	trafficking protein, kinesin binding 2 [Source:MGI Symbol;Acc:MGI:1918077]	1:58900449-58973430	947	774	1607	1560	977	1024	1788	3044	3329	3313	3765	2851	1045	192	310	279	478	353	6.4664	4.97069	10.1892	10.3934	6.11891	6.68429	11.4301	19.822	21.4879	20.17	24.2988	19.5091	6.6591	1.09819	1.76233	1.83791	2.51182	2.21151	7.47048	19.453	2.68014	1.38072	2.19338e-05	0.000294976	2.85961	0.00139146	0.00951184	UP
ENSMUSG00000035441	Myo1d	myosin ID [Source:MGI Symbol;Acc:MGI:107728]	11:80482126-80780025	476	464	737	596	523	551	1470	1272	1459	1262	1671	1319	619	58	98	67	108	181	4.26699	3.91197	6.1347	5.21292	4.30014	4.72181	12.3367	10.8741	12.3634	10.0866	14.1579	11.8491	5.17835	0.435516	0.731396	0.579423	0.745051	1.48866	4.75809	11.9446	1.5264	1.32791	2.20756e-05	0.000296744	2.96816	1.97059e-07	6.58437e-06	UP
ENSMUSG00000087291	Gm11946	predicted gene 11946 [Source:MGI Symbol;Acc:MGI:3650071]	11:3530157-3536856	3	1	6	4	5	0	11	14	28	17	23	18	7	0	0	0	2	1	0.0398522	0.0124925	0.0740141	0.051853	0.060918	0	0.136787	0.177358	0.351588	0.201336	0.288763	0.23962	0.0867697	0	0	0	0.0204443	0.0121869	0.039855	0.232575	0.0199001	2.54487	2.22685e-05	0.000298915	3.54685	0.00157337	0.0104732	UP
ENSMUSG00000019731	Slc35e1	solute carrier family 35, member E1 [Source:MGI Symbol;Acc:MGI:2142403]	8:72480641-72492614	327	295	471	420	286	332	402	1166	1013	1280	1167	1249	313	29	45	59	48	48	4.23342	3.59195	5.6621	5.30535	3.39607	4.1089	4.87237	14.3957	12.3972	14.775	14.2799	16.2044	3.7816	0.31449	0.485032	0.736893	0.478228	0.57015	4.38296	12.8208	1.06107	1.5485	2.23746e-05	0.000299916	3.5949	3.2514e-10	3.22358e-08	UP
ENSMUSG00000025326	Ube3a	ubiquitin protein ligase E3A [Source:MGI Symbol;Acc:MGI:105098]	7:59228750-59311536	66	108	146	121	164	172	193	517	506	643	565	340	93	38	28	47	41	30	0.140227	0.215812	0.288042	0.250841	0.319596	0.34935	0.3839	1.04754	1.01627	1.21807	1.13461	0.723927	0.1844	0.0676294	0.049529	0.0963377	0.0670383	0.0584804	0.260645	0.92072	0.0872359	1.82068	2.24443e-05	0.000300433	3.39977	0.000239111	0.0022908	UP
ENSMUSG00000008730	Hipk1	homeodomain interacting protein kinase 1 [Source:MGI Symbol;Acc:MGI:1314873]	3:103739815-103791563	1065	910	1547	1344	900	995	2042	2677	4059	2575	3812	2805	1523	142	304	335	303	337	4.62112	3.71366	6.23304	5.69007	3.58185	4.12728	8.29514	11.0774	16.6489	9.96201	15.6336	12.1971	6.16715	0.516118	1.09821	1.40233	1.01179	1.34162	4.66117	12.3024	1.92287	1.40017	2.2475e-05	0.000300558	2.6776	0.000770853	0.00592383	UP
ENSMUSG00000023965	Fbxl17	F-box and leucine-rich repeat protein 17 [Source:MGI Symbol;Acc:MGI:1354704]	17:63057452-63500017	197	61	298	122	135	221	318	626	599	682	636	591	80	29	51	63	37	41	1.25326	0.364978	1.76036	0.757281	0.787728	1.34403	1.89397	3.79787	3.60222	3.86839	3.8242	3.76782	0.474957	0.154539	0.270121	0.386654	0.181144	0.239309	1.04461	3.45908	0.284454	1.72743	2.25097e-05	0.00030088	3.60412	7.66895e-06	0.000137801	UP
ENSMUSG00000028173	Wls	wntless WNT ligand secretion mediator [Source:MGI Symbol;Acc:MGI:1915401]	3:159839672-159938664	538	337	1588	1314	393	1143	2002	2868	2815	3210	3199	3321	1110	124	174	164	104	123	2.87802	1.69553	7.88814	6.85849	1.92829	5.84523	10.0264	14.6313	14.2351	15.3105	16.1747	17.8036	5.54143	0.555645	0.774952	0.846377	0.428148	0.603696	4.51562	14.6969	1.45838	1.70252	2.25915e-05	0.000301551	3.33308	1.17798e-08	6.54208e-07	UP
ENSMUSG00000026131	Dst	dystonin [Source:MGI Symbol;Acc:MGI:104627]	1:33908225-34308661	1530	975	2585	2338	1879	1604	3342	4391	5853	4738	5760	4652	2135	149	360	489	595	853	1.72932	1.03646	2.71304	2.5784	1.94795	1.73313	3.5364	4.73303	6.25362	4.77476	6.15341	5.26928	2.25201	0.14107	0.338766	0.533213	0.517547	0.884576	1.95638	5.12008	0.777863	1.38798	2.29436e-05	0.00030568	2.71858	0.00079961	0.00610153	UP
ENSMUSG00000038290	Smg6	Smg-6 homolog, nonsense mediated mRNA decay factor (C. elegans) [Source:MGI Symbol;Acc:MGI:2144117]	11:74925823-75164448	103	78	572	237	108	107	324	795	833	878	875	872	412	28	42	41	65	66	0.685639	0.488336	3.53564	1.53933	0.659405	0.680907	2.01918	5.04682	5.24172	5.21107	5.50525	5.81707	2.55944	0.156128	0.232768	0.263301	0.332983	0.403094	1.26488	4.80685	0.657952	1.9261	2.32635e-05	0.000308933	2.86904	1.3704e-05	0.00022343	UP
ENSMUSG00000023022	Lima1	LIM domain and actin binding 1 [Source:MGI Symbol;Acc:MGI:1920992]	15:99778470-99875456	290	243	889	729	279	295	694	1686	1248	1849	1364	1652	496	84	98	154	168	156	2.04888	1.61468	5.83219	5.02535	1.80796	1.99243	4.59037	11.3597	8.33492	11.6474	9.10838	11.6965	3.27029	0.497119	0.576444	1.04965	0.91343	1.01122	3.05358	9.4562	1.21969	1.63076	2.32886e-05	0.000309123	2.95474	0.000209158	0.00205448	UP
ENSMUSG00000027189	Trim44	tripartite motif-containing 44 [Source:MGI Symbol;Acc:MGI:1931835]	2:102300119-102407828	933	840	1467	1464	990	1083	1808	2970	3156	3216	3251	2944	1113	166	292	207	282	312	9.41815	7.97493	13.7507	14.4194	9.16614	10.4509	17.0865	28.5912	30.1155	28.9449	31.0177	29.7817	10.4849	1.40364	2.45403	2.01587	2.19069	2.88962	10.8634	27.5896	3.57313	1.34465	2.3335e-05	0.000309595	2.94886	9.35938e-06	0.000162474	UP
ENSMUSG00000033557	Fam20b	family with sequence similarity 20, member B [Source:MGI Symbol;Acc:MGI:2443990]	1:156678532-156719086	723	591	1282	1080	555	722	1139	2456	2289	2726	2461	2612	740	84	120	129	173	171	3.2693	2.51343	5.3829	4.76497	2.30185	3.12102	4.8218	10.591	9.78432	10.9904	10.5181	11.8363	3.12273	0.318169	0.451763	0.562748	0.602019	0.709437	3.55891	9.75698	0.961145	1.455	2.36114e-05	0.000312248	3.34361	1.41388e-09	1.07553e-07	UP
ENSMUSG00000102302	Gm38190	predicted gene, 38190 [Source:MGI Symbol;Acc:MGI:5611418]	1:165230371-165235125	4	0	17	7	4	2	22	36	37	22	23	43	6	0	0	1	0	2	0.051935	0	0.204928	0.0886663	0.0476275	0.0248148	0.267381	0.445684	0.45404	0.254648	0.282205	0.559399	0.072692	0	0	0.0125227	0	0.0238201	0.069662	0.377226	0.0181725	2.43699	2.40098e-05	0.000316637	4.3756	1.05384e-06	2.74495e-05	UP
ENSMUSG00000069609	Cd300ld4	CD300 molecule like family member D4 [Source:MGI Symbol;Acc:MGI:3702658]	11:115020728-115027012	4	4	3	5	5	6	19	17	20	15	30	44	8	0	1	0	0	4	0.289848	0.272547	0.201793	0.353494	0.332261	0.415555	1.2887	1.17456	1.36974	0.968933	2.05434	3.19457	0.540924	0	0.0603245	0	0	0.26588	0.310916	1.67514	0.144521	2.42968	2.41659e-05	0.000318255	3.53493	0.00127676	0.00887869	UP
ENSMUSG00000022297	Fzd6	frizzled class receptor 6 [Source:MGI Symbol;Acc:MGI:108474]	15:39006034-39038188	164	114	195	216	226	122	462	381	644	385	619	445	241	30	46	52	58	96	1.32401	0.865596	1.46182	1.70146	1.67349	0.941562	3.49187	2.93334	4.91475	2.77128	4.7233	3.60026	1.81572	0.202876	0.309183	0.405002	0.360349	0.71108	1.32799	3.73913	0.634036	1.49346	2.42344e-05	0.00031901	2.56007	0.00391951	0.0218043	UP
ENSMUSG00000101450	Gm28941	predicted gene 28941 [Source:MGI Symbol;Acc:MGI:5579647]	1:82739691-82740707	0	0	0	1	0	2	1	11	12	7	12	8	3	0	0	0	0	0	0	0	0	0.0592093	0	0.116022	0.0567751	0.636699	0.688508	0.378782	0.688395	0.486595	0.169897	0	0	0	0	0	0.0292052	0.489292	0.0283161	4.0664	2.4263e-05	0.000319219	4.111	0.00379044	0.0212266	UP
ENSMUSG00000026494	Kif26b	kinesin family member 26B [Source:MGI Symbol;Acc:MGI:2447076]	1:178529125-178939200	43	39	67	62	47	33	114	172	173	106	139	145	42	7	19	11	14	23	0.169723	0.144777	0.245562	0.238772	0.170152	0.124515	0.421257	0.64743	0.645483	0.373036	0.518558	0.573547	0.154708	0.0231436	0.0624365	0.0418864	0.042525	0.0832921	0.18225	0.529885	0.0679985	1.53976	2.46969e-05	0.000324202	2.9621	0.0024939	0.0152403	UP
ENSMUSG00000073988	Ttpa	tocopherol (alpha) transfer protein [Source:MGI Symbol;Acc:MGI:1354168]	4:20007938-20030785	124	164	383	246	146	167	393	563	773	482	783	567	355	15	61	60	45	57	1.24764	1.55193	3.5783	2.41503	1.34737	1.6063	3.70194	5.40214	7.35215	4.32399	7.44624	5.7171	3.33336	0.126421	0.510986	0.582404	0.348439	0.526188	1.95776	5.65726	0.904633	1.5309	2.47381e-05	0.000324593	2.6447	0.000987694	0.00724043	UP
ENSMUSG00000029174	Tbc1d1	TBC1 domain family, member 1 [Source:MGI Symbol;Acc:MGI:1889508]	5:64156305-64351486	714	431	1370	1157	640	570	1111	2359	2377	2826	2589	2727	1055	207	250	219	257	317	4.16496	2.36458	7.42071	6.58517	3.42421	3.17856	6.06731	13.123	13.1072	14.698	14.2743	15.9414	5.74318	1.01145	1.21413	1.23244	1.1537	1.69658	4.52303	12.8685	2.00858	1.50848	2.4801e-05	0.00032527	2.6796	0.004151	0.0228817	UP
ENSMUSG00000026596	Abl2	v-abl Abelson murine leukemia viral oncogene 2 (arg, Abelson-related gene) [Source:MGI Symbol;Acc:MGI:87860]	1:156558786-156649568	250	190	264	257	251	201	423	521	748	715	837	579	238	24	68	67	51	99	1.20393	0.860554	1.18053	1.20757	1.10866	0.925337	1.90709	2.3927	3.40511	3.07	3.80973	2.79426	1.06961	0.0968133	0.272635	0.311274	0.189007	0.437417	1.0811	2.89648	0.396126	1.4218	2.55297e-05	0.000333145	2.87027	0.000150764	0.00157692	UP
ENSMUSG00000082066	Gm13904	predicted gene 13904 [Source:MGI Symbol;Acc:MGI:3651201]	2:107010938-107011774	1	1	9	1	0	0	6	19	23	20	17	16	1	0	0	3	0	1	0.0737845	0.0693579	0.616334	0.0719425	0	0	0.41427	1.33632	1.60347	1.31514	1.18492	1.18248	0.0687793	0	0	0.213449	0	0.0676612	0.13857	1.17277	0.0583149	3.08123	2.58685e-05	0.000336797	4.32991	0.00334577	0.019141	UP
ENSMUSG00000026667	Uhmk1	U2AF homology motif (UHM) kinase 1 [Source:MGI Symbol;Acc:MGI:1341908]	1:170193420-170215397	1115	952	2064	1505	846	1134	1559	3415	3908	4896	4403	4143	1361	130	229	205	214	200	8.49605	6.82248	14.6037	11.1892	5.91261	8.26034	11.1214	24.8155	28.1491	33.2625	31.7102	31.6362	9.67803	0.829753	1.45275	1.50697	1.25489	1.39821	9.21407	26.7825	2.68677	1.53938	2.60522e-05	0.000339035	3.31735	3.90267e-08	1.74424e-06	UP
ENSMUSG00000021638	Ocln	occludin [Source:MGI Symbol;Acc:MGI:106183]	13:100496507-100552718	140	179	207	197	155	178	305	581	557	447	561	456	145	4	31	30	29	29	1.14311	1.3746	1.56943	1.56944	1.1608	1.38938	2.33146	4.52404	4.29915	3.25415	4.32943	3.73123	1.10488	0.0273579	0.210733	0.236313	0.182223	0.217249	1.36779	3.74491	0.329792	1.45308	2.62983e-05	0.000342081	3.5053	2.93632e-08	1.38257e-06	UP
ENSMUSG00000043019	Edem3	ER degradation enhancer, mannosidase alpha-like 3 [Source:MGI Symbol;Acc:MGI:1914217]	1:151755371-151822051	521	443	763	606	509	678	886	1665	1775	1895	1678	1642	580	30	71	50	107	126	3.78	3.02287	5.14031	4.28989	3.38718	4.70246	6.01806	11.5202	12.1736	12.2584	11.5068	11.9386	3.92706	0.182321	0.428868	0.349969	0.597427	0.838738	4.05379	10.9026	1.05406	1.42733	2.67611e-05	0.000347627	3.37064	1.30205e-09	1.01537e-07	UP
ENSMUSG00000027536	Chmp4c	charged multivesicular body protein 4C [Source:MGI Symbol;Acc:MGI:1913621]	3:10366907-10428856	90	72	145	144	137	93	180	328	350	412	396	298	115	22	26	36	30	52	0.53671	0.403828	0.802933	0.837884	0.749354	0.530179	1.00494	1.86536	1.97304	2.19063	2.23204	1.78092	0.640004	0.109896	0.129088	0.207114	0.137679	0.284514	0.643481	1.84115	0.251383	1.51664	2.70148e-05	0.000350604	2.87265	0.000545112	0.00448007	UP
ENSMUSG00000019838	Slc16a10	solute carrier family 16 (monocarboxylic acid transporters), member 10 [Source:MGI Symbol;Acc:MGI:1919722]	10:40033532-40142258	385	379	865	691	427	521	714	1859	1503	1570	1741	1843	566	34	48	59	124	151	2.62222	2.42779	5.47062	4.59206	2.66749	3.39226	4.55278	12.0748	9.6769	9.53411	11.2077	12.5794	3.59759	0.193977	0.272184	0.387676	0.649948	0.943597	3.52874	9.93761	1.0075	1.49375	2.75067e-05	0.000356341	3.30213	5.64079e-08	2.35841e-06	UP
ENSMUSG00000021109	Hif1a	hypoxia inducible factor 1, alpha subunit [Source:MGI Symbol;Acc:MGI:106918]	12:73901375-73947530	532	505	1076	946	585	720	1174	2050	2077	1928	2101	2029	731	115	155	130	182	218	4.72439	4.21782	8.87273	8.19682	4.76493	6.11236	9.76048	17.3612	17.4357	15.2655	17.6347	18.0569	6.05811	0.855448	1.14598	1.11374	1.24381	1.7762	6.14817	15.9191	2.03221	1.37253	2.84822e-05	0.000367304	2.96963	2.33607e-06	5.25794e-05	UP
ENSMUSG00000027010	Slc25a12	solute carrier family 25 (mitochondrial carrier, Aralar), member 12 [Source:MGI Symbol;Acc:MGI:1926080]	2:71271063-71367749	489	466	783	722	528	565	853	1459	1644	1807	1987	1715	602	140	183	153	178	223	3.49565	3.13305	5.19746	5.03589	3.46194	3.86108	5.7087	9.94637	11.1093	11.5172	13.4253	12.286	4.01608	0.838319	1.08914	1.05516	0.979233	1.4626	4.03085	10.6655	1.57342	1.4038	2.85759e-05	0.000368022	2.76097	0.0032215	0.0186258	UP
ENSMUSG00000039840	Epg5	ectopic P-granules autophagy protein 5 homolog (C. elegans) [Source:MGI Symbol;Acc:MGI:1918673]	18:77938465-78035013	188	181	266	249	227	138	279	581	639	714	658	677	254	22	67	54	66	96	1.08345	0.981052	1.42346	1.40014	1.1999	0.760279	1.50531	3.19314	3.48113	3.66878	3.58415	3.90991	1.36606	0.106203	0.321469	0.300228	0.292713	0.507601	1.14138	3.22373	0.482379	1.49795	2.87644e-05	0.00036995	2.74049	0.00126602	0.0088192	UP
ENSMUSG00000046541	Zfp526	zinc finger protein 526 [Source:MGI Symbol;Acc:MGI:2445181]	7:25221425-25227507	19	12	37	38	26	26	30	117	93	100	116	157	25	3	12	5	10	13	0.346993	0.206122	0.627454	0.677127	0.435517	0.453927	0.512935	2.0377	1.60551	1.62831	2.00232	2.87337	0.426086	0.0458924	0.182455	0.088091	0.140544	0.217826	0.457857	1.77669	0.183482	1.95622	2.91558e-05	0.000374142	3.27548	0.00266803	0.0160796	UP
ENSMUSG00000032340	Neo1	neogenin [Source:MGI Symbol;Acc:MGI:1097159]	9:58874687-59036441	171	168	147	218	303	261	189	888	893	985	1068	951	258	53	75	45	63	97	0.889705	0.822098	0.710197	1.10669	1.44597	1.29818	0.920625	4.4061	4.39207	4.56939	5.25206	4.95858	1.25272	0.230987	0.32488	0.225876	0.252254	0.463044	1.04547	4.08314	0.458294	1.96552	2.92098e-05	0.000374666	3.15533	0.000210705	0.00206574	UP
ENSMUSG00000031563	Wwc2	WW, C2 and coiled-coil domain containing 2 [Source:MGI Symbol;Acc:MGI:1261872]	8:47823959-47990924	888	742	1188	1028	857	888	1608	2142	2338	2886	2759	2498	847	91	217	183	210	282	3.84122	3.01873	4.77183	4.33881	3.4002	3.67208	6.51197	8.83624	9.56026	11.1308	11.2802	10.8287	3.41922	0.329732	0.7815	0.763687	0.699075	1.1192	3.84048	9.69136	1.1854	1.33541	2.95829e-05	0.000378603	3.03132	1.15267e-06	2.9613e-05	UP
ENSMUSG00000006262	Mob1b	MOB kinase activator 1B [Source:MGI Symbol;Acc:MGI:1915723]	5:88720855-88764220	422	333	788	591	312	561	711	1381	1640	1796	1693	1401	176	103	34	77	104	76	1.46114	1.08439	2.53347	1.99658	0.99083	1.85688	2.30471	4.55998	5.36773	5.54443	5.54043	4.8612	0.568694	0.298729	0.0980097	0.257204	0.277115	0.241431	1.65388	4.69641	0.290197	1.5057	2.97304e-05	0.000380071	4.01645	1.97131e-07	6.58437e-06	UP
ENSMUSG00000063952	Brpf3	bromodomain and PHD finger containing, 3 [Source:MGI Symbol;Acc:MGI:2146836]	17:28801090-28839949	108	140	220	166	75	125	210	361	550	432	695	417	157	52	36	34	30	56	0.310481	0.378529	0.587275	0.465624	0.19776	0.343527	0.565194	0.989704	1.49465	1.1073	1.88843	1.20135	0.421207	0.12522	0.0861638	0.0942962	0.0663709	0.147706	0.380533	1.20777	0.156827	1.66626	2.97375e-05	0.000380071	2.9451	0.00295938	0.0173816	UP
ENSMUSG00000036918	Ttc7	tetratricopeptide repeat domain 7 [Source:MGI Symbol;Acc:MGI:1920999]	17:87282886-87381769	374	360	139	102	331	379	563	909	1651	1359	1679	1806	488	74	126	121	113	123	2.40031	2.17301	0.828365	0.638728	1.94845	2.3253	3.38278	5.56353	10.0164	7.77656	10.1849	11.6156	2.92282	0.397824	0.673254	0.749184	0.558114	0.724272	1.71903	8.08995	1.00424	2.23454	2.99752e-05	0.000382254	3.01002	0.000152774	0.00159477	UP
ENSMUSG00000033308	Dpyd	dihydropyrimidine dehydrogenase [Source:MGI Symbol;Acc:MGI:2139667]	3:118562129-119432924	469	423	1270	825	477	627	879	2408	2284	2207	2271	2010	670	84	173	91	77	90	2.85816	2.42447	7.1867	4.90556	2.66624	3.65279	5.01502	13.9946	13.1577	11.9919	13.081	12.2755	3.81045	0.428801	0.877754	0.535011	0.361121	0.503221	3.94899	11.5859	1.08606	1.55282	3.01237e-05	0.000383634	3.4152	2.42948e-07	7.89916e-06	UP
ENSMUSG00000030352	Tspan9	tetraspanin 9 [Source:MGI Symbol;Acc:MGI:1924558]	6:127961396-128143594	452	295	550	435	246	397	912	976	912	1131	1121	1092	249	59	60	78	100	134	3.49505	2.14536	3.94902	3.28189	1.74468	2.93459	6.60206	7.19707	6.6662	7.79739	8.19273	8.46183	1.7968	0.382146	0.386259	0.581858	0.595063	0.95065	2.9251	7.48621	0.78213	1.35575	3.02108e-05	0.000384572	3.25876	7.08555e-08	2.85011e-06	UP
ENSMUSG00000017707	Serinc3	serine incorporator 3 [Source:MGI Symbol;Acc:MGI:1349457]	2:163623272-163645131	4822	5007	8485	6952	4239	5984	11607	15815	18515	12879	18742	14324	7084	1292	1189	1376	1553	1519	71.8618	70.1797	117.418	101.088	57.943	85.2521	161.942	224.766	260.833	171.129	263.995	213.925	98.5226	16.1286	14.7525	19.7832	17.8111	20.7697	83.9571	216.098	31.2946	1.36396	3.02962e-05	0.000385144	2.7877	0.000222724	0.00216175	UP
ENSMUSG00000044757	Gm6430	predicted gene 6430 [Source:MGI Symbol;Acc:MGI:3648857]	1:97024681-97025928	103	92	243	199	73	104	194	436	411	490	450	467	135	17	24	30	19	22	5.0945	4.27976	11.1605	9.60376	3.31175	4.91749	8.98333	20.5657	19.2166	21.609	21.0372	23.1478	6.23139	0.704336	0.988298	1.43151	0.723211	0.998375	6.39463	19.0933	1.84619	1.57813	3.0551e-05	0.000387694	3.37044	7.65862e-08	3.04152e-06	UP
ENSMUSG00000100347	Gm7895	predicted gene 7895 [Source:MGI Symbol;Acc:MGI:3648340]	1:94468715-94469887	18	16	73	44	24	29	48	135	115	191	131	155	32	6	14	14	12	10	0.947212	0.791902	3.56709	2.25923	1.15841	1.45891	2.36484	6.77497	5.72071	8.96168	6.51576	8.1741	1.57152	0.264478	0.613377	0.710756	0.485971	0.482825	1.69713	6.41868	0.688154	1.91918	3.0924e-05	0.000392078	3.22147	0.00267514	0.0161017	UP
ENSMUSG00000028403	Zdhhc21	zinc finger, DHHC domain containing 21 [Source:MGI Symbol;Acc:MGI:1915518]	4:82798738-82859958	138	117	229	236	160	143	282	544	532	515	395	443	164	17	23	29	37	37	0.527162	0.420354	0.812293	0.879625	0.560601	0.522209	1.00852	1.98178	1.92108	1.75406	1.42617	1.69589	0.584651	0.0543976	0.073149	0.106874	0.108772	0.129679	0.620374	1.63125	0.176254	1.39477	3.12512e-05	0.000395176	3.21025	2.41769e-08	1.16967e-06	UP
ENSMUSG00000034187	Nsf	N-ethylmaleimide sensitive fusion protein [Source:MGI Symbol;Acc:MGI:104560]	11:103821782-103954056	241	242	489	450	267	305	604	885	736	977	984	912	341	52	72	51	70	99	1.43125	1.35169	2.69662	2.60754	1.45437	1.73158	3.35819	5.01224	4.13185	5.17327	5.52334	5.42775	1.8899	0.258681	0.355994	0.292198	0.319922	0.539428	1.87884	4.77111	0.609354	1.34448	3.12399e-05	0.000395176	2.96897	8.91122e-07	2.36934e-05	UP
ENSMUSG00000080708	Ccnd3-ps	cyclin D3, pseudogene [Source:MGI Symbol;Acc:MGI:1100505]	4:139345300-139346180	5	0	7	7	3	4	16	15	27	22	19	26	13	0	0	0	0	0	0.350317	0	0.455452	0.478557	0.192794	0.267943	1.04955	1.00222	1.78832	1.37441	1.25825	1.82563	0.850022	0	0	0	0	0	0.290844	1.38306	0.14167	2.24955	3.13906e-05	0.000396026	3.28726	0.000715825	0.00558169	UP
ENSMUSG00000021223	Papln	papilin, proteoglycan-like sulfated glycoprotein [Source:MGI Symbol;Acc:MGI:2386139]	12:83763634-83792382	21	14	43	37	29	15	76	93	78	59	157	91	48	3	1	2	3	23	0.190153	0.119231	0.361545	0.326899	0.240854	0.129842	0.644271	0.803082	0.66766	0.476329	1.34367	0.82577	0.405622	0.0227544	0.00753946	0.0174727	0.0209058	0.191082	0.228087	0.793464	0.110896	1.79858	3.15217e-05	0.000397365	2.83896	0.00480355	0.0257921	UP
ENSMUSG00000089791	Gm3555	predicted pseudogene 3555 [Source:MGI Symbol;Acc:MGI:3781732]	1:98457768-98459162	1	2	6	8	3	1	7	22	22	25	23	18	1	0	0	3	0	0	0.0442707	0.0832294	0.246555	0.345394	0.121757	0.0423167	0.289953	0.928348	0.920271	0.986322	0.961923	0.798219	0.0412676	0	0	0.128069	0	0	0.147254	0.814173	0.0282228	2.46703	3.16028e-05	0.000398211	4.8504	0.000420355	0.00362398	UP
ENSMUSG00000033618	Map3k13	mitogen-activated protein kinase kinase kinase 13 [Source:MGI Symbol;Acc:MGI:2444243]	16:21794346-21933439	101	83	148	211	156	155	151	491	498	542	647	481	135	26	28	49	24	59	0.475299	0.367355	0.646725	0.968833	0.673347	0.697299	0.665262	2.20353	2.21536	2.27414	2.87779	2.26839	0.592877	0.10249	0.109702	0.222459	0.0869168	0.25474	0.638143	2.08408	0.228198	1.70746	3.2163e-05	0.000403919	3.19105	7.57989e-05	0.000894648	UP
ENSMUSG00000024639	Gnaq	guanine nucleotide binding protein, alpha q polypeptide [Source:MGI Symbol;Acc:MGI:95776]	19:16132831-16387463	309	263	383	427	249	279	487	844	888	980	852	908	298	57	89	83	77	133	2.86955	2.29707	3.30267	3.86904	2.1209	2.47686	4.23403	7.47461	7.79537	8.11434	7.47831	8.45022	2.58261	0.443396	0.68811	0.743601	0.550293	1.1332	2.82268	7.25781	1.02354	1.36247	3.22654e-05	0.000404777	2.82597	0.000349373	0.00312494	UP
ENSMUSG00000025234	Arih1	ariadne RBR E3 ubiquitin protein ligase 1 [Source:MGI Symbol;Acc:MGI:1344363]	9:59388258-59486618	487	437	837	830	436	608	896	1833	1745	1711	1880	1599	556	140	164	192	180	214	3.15175	2.65992	5.02992	5.2411	2.58807	3.76158	5.42877	11.313	10.6755	9.87292	11.4998	10.3705	3.35803	0.758952	0.883649	1.19876	0.896488	1.27069	3.73872	9.86007	1.39443	1.39905	3.26293e-05	0.000408804	2.82192	0.00233355	0.0144536	UP
ENSMUSG00000048720	Tbc1d12	TBC1D12: TBC1 domain family, member 12 [Source:MGI Symbol;Acc:MGI:2384803]	19:38836579-38919923	94	108	160	134	86	107	197	318	321	362	380	310	161	18	32	37	35	42	0.886273	0.957687	1.40078	1.23271	0.743712	0.964419	1.73891	2.85928	2.86097	3.04312	3.38633	2.92906	1.41662	0.142158	0.25119	0.336549	0.253954	0.363319	1.03093	2.80295	0.460631	1.443	3.32585e-05	0.000416321	2.60526	0.00281003	0.0167242	UP
ENSMUSG00000018377	Vezf1	vascular endothelial zinc finger 1 [Source:MGI Symbol;Acc:MGI:1313291]	11:88068279-88084729	371	368	620	503	369	374	848	1063	1300	1024	1310	989	479	84	112	105	81	200	4.6274	4.31693	7.1807	6.12142	4.2214	4.45941	9.90214	12.6441	15.3276	11.3877	15.4434	12.3619	5.57552	0.877617	1.16304	1.26346	0.777492	2.28873	5.15454	12.8445	1.99098	1.31723	3.39112e-05	0.000423934	2.6896	0.000736698	0.00570966	UP
ENSMUSG00000004099	Dnmt1	DNA methyltransferase (cytosine-5) 1 [Source:MGI Symbol;Acc:MGI:94912]	9:20907209-20959888	127	136	211	223	190	143	330	409	470	499	437	505	217	22	46	69	53	74	0.846679	0.852745	1.3062	1.45058	1.16182	0.911369	2.05969	2.60034	2.96199	2.96612	2.75363	3.37392	1.35009	0.122857	0.255321	0.443784	0.27192	0.452638	1.08823	2.78595	0.482769	1.35618	3.40961e-05	0.00042606	2.52876	0.010308	0.0468362	UP
ENSMUSG00000030089	Slc41a3	solute carrier family 41, member 3 [Source:MGI Symbol;Acc:MGI:1918949]	6:90604725-90646412	22	11	34	42	39	18	76	133	113	80	95	72	42	0	5	4	10	5	0.466517	0.219388	0.669453	0.868964	0.758527	0.364877	1.50876	2.68955	2.26508	1.5125	1.90401	1.53004	0.831148	0	0.0882695	0.0818283	0.163187	0.0972731	0.557954	1.90166	0.210284	1.76904	3.43236e-05	0.000428716	3.17684	0.000274552	0.00256149	UP
ENSMUSG00000034832	Tet3	tet methylcytosine dioxygenase 3 [Source:MGI Symbol;Acc:MGI:2446229]	6:83362373-83459084	161	148	329	444	228	159	545	543	816	630	783	679	293	37	63	67	74	109	0.520897	0.450352	0.988398	1.40161	0.676594	0.491773	1.65079	1.67539	2.49565	1.81734	2.3944	2.20152	0.884668	0.100274	0.169699	0.209126	0.184249	0.323558	0.754938	2.03918	0.311929	1.43356	3.46708e-05	0.000432863	2.7087	0.000218418	0.00212684	UP
ENSMUSG00000000266	Mid2	midline 2 [Source:MGI Symbol;Acc:MGI:1344333]	X:140664599-140767715	139	147	241	223	155	208	283	516	527	587	621	503	222	39	42	61	37	76	0.77264	0.768496	1.24391	1.20945	0.790245	1.10527	1.47272	2.73529	2.76912	2.90919	3.26259	2.80193	1.1516	0.181589	0.194368	0.327114	0.158275	0.387595	0.98167	2.65847	0.40009	1.43729	3.47276e-05	0.000433194	2.7322	0.000972378	0.00715166	UP
ENSMUSG00000032504	Pdcd6ip	programmed cell death 6 interacting protein [Source:MGI Symbol;Acc:MGI:1333753]	9:113651744-113708259	973	684	1685	1505	867	1291	2067	2926	3375	3131	3695	3094	1212	213	432	361	284	491	6.74465	4.4593	10.8457	10.179	5.5123	8.55491	13.414	19.3425	22.1151	19.3509	24.2086	21.4929	7.84036	1.23677	2.49312	2.41413	1.515	3.1227	7.71598	19.9873	3.10368	1.37316	3.49382e-05	0.00043544	2.68703	0.00460253	0.0248949	UP
ENSMUSG00000009470	Tnpo1	transportin 1 [Source:MGI Symbol;Acc:MGI:2681523]	13:98839019-98926384	651	646	1440	1085	82	1082	1516	3796	4825	4099	4598	3800	924	143	250	215	246	238	3.398	3.17131	6.97938	5.52578	0.392577	5.39899	7.40819	18.8956	23.8072	19.0762	22.684	19.8771	4.50092	0.625233	1.08641	1.08265	0.988157	1.13978	4.14434	18.6247	1.57053	2.168	3.50487e-05	0.000436594	3.5679	3.13464e-09	2.1475e-07	UP
ENSMUSG00000107971	Gm44260	predicted gene, 44260 [Source:MGI Symbol;Acc:MGI:5690652]	6:120912900-120914993	0	0	0	3	0	0	1	7	17	13	9	9	2	0	0	0	0	0	0	0	0	0.0862692	0	0	0.0275741	0.196796	0.473706	0.341668	0.250738	0.265852	0.0550223	0	0	0	0	0	0.0143782	0.259389	0.00917039	4.17316	3.51758e-05	0.000437828	4.82199	0.0010902	0.00783284	UP
ENSMUSG00000061143	Maml3	mastermind like transcriptional coactivator 3 [Source:MGI Symbol;Acc:MGI:2389461]	3:51685907-52105076	52	53	90	92	61	43	143	205	156	149	211	248	84	7	19	18	11	26	0.302135	0.289624	0.485563	0.521558	0.32508	0.238837	0.777854	1.13589	0.856811	0.771877	1.15874	1.44402	0.455465	0.0340683	0.0919092	0.100896	0.0491857	0.138601	0.360466	1.0242	0.145021	1.50656	3.57263e-05	0.000444487	2.82016	0.000653159	0.00518348	UP
ENSMUSG00000024298	Zfp871	zinc finger protein 871 [Source:MGI Symbol;Acc:MGI:1921793]	17:32765496-32788287	830	605	1481	1693	881	768	1448	2743	3736	3300	3197	2996	947	118	162	202	228	228	3.45756	2.37034	5.72872	6.88127	3.36615	3.05841	5.64715	10.897	14.7118	12.2568	12.5876	12.5072	3.68153	0.411753	0.561848	0.811801	0.730927	0.871419	4.14374	11.4346	1.17821	1.4644	3.61525e-05	0.000449302	3.27873	1.89229e-08	9.44698e-07	UP
ENSMUSG00000021978	Extl3	exostosin-like glycosyltransferase 3 [Source:MGI Symbol;Acc:MGI:1860765]	14:65052060-65149855	419	291	425	391	302	277	636	852	857	925	1175	1020	370	38	87	58	83	107	2.73172	1.78435	2.5729	2.48725	1.80591	1.72641	3.88195	5.29728	5.28168	5.37695	7.2405	6.66422	2.25119	0.207524	0.47223	0.364804	0.416437	0.640041	2.18476	5.62377	0.72537	1.36406	3.66599e-05	0.000455111	2.95475	2.42809e-06	5.426e-05	UP
ENSMUSG00000024952	Rps6ka4	ribosomal protein S6 kinase, polypeptide 4 [Source:MGI Symbol;Acc:MGI:1930076]	19:6829085-6840636	124	63	174	142	74	89	234	301	317	303	319	320	113	15	29	19	35	39	1.31111	0.626497	1.70836	1.46495	0.717656	0.899605	2.31635	3.03511	3.16844	2.85647	3.18798	3.39073	1.11502	0.132853	0.255287	0.19381	0.284795	0.378341	1.12136	2.99251	0.39335	1.4161	3.69099e-05	0.000457619	2.92747	3.73611e-05	0.000506245	UP
ENSMUSG00000018068	Ints2	integrator complex subunit 2 [Source:MGI Symbol;Acc:MGI:1917672]	11:86210681-86257575	155	153	507	488	179	321	267	1097	1308	1293	1149	1493	328	29	67	51	78	92	0.66494	0.617313	2.01962	2.04264	0.704322	1.31643	1.07234	4.48795	5.30428	4.94562	4.65885	6.41855	1.31314	0.104211	0.239297	0.211071	0.25751	0.362109	1.22754	4.48126	0.414556	1.86813	3.70285e-05	0.000458692	3.43427	4.88864e-07	1.43087e-05	UP
ENSMUSG00000027199	Gatm	glycine amidinotransferase (L-arginine:glycine amidinotransferase) [Source:MGI Symbol;Acc:MGI:1914342]	2:122594467-122611303	2704	1818	8544	6255	2024	2421	8494	9779	12117	12929	17737	12793	3849	269	860	546	604	764	49.1206	31.0609	144.122	110.868	33.7237	42.0431	144.457	169.411	208.076	209.408	304.541	232.893	65.2517	4.09329	13.0067	9.5688	8.44389	12.7336	68.4897	211.465	18.8497	1.62646	3.75692e-05	0.000463781	3.4878	2.38881e-10	2.48198e-08	UP
ENSMUSG00000037606	Osbpl5	oxysterol binding protein-like 5 [Source:MGI Symbol;Acc:MGI:1930265]	7:143688762-143756985	284	240	567	542	306	279	692	839	937	1032	1164	1003	410	37	97	81	83	116	2.91402	2.31605	5.40216	5.42617	2.87979	2.73666	6.64735	8.20967	9.08826	9.44114	11.2884	10.3134	3.92594	0.318007	0.828623	0.8018	0.65539	1.09203	3.61247	9.16471	1.2703	1.3431	3.7901e-05	0.000467271	2.85092	1.89085e-05	0.000289508	UP
ENSMUSG00000024769	Cdc42bpg	CDC42 binding protein kinase gamma (DMPK-like) [Source:MGI Symbol;Acc:MGI:2652845]	19:6306456-6325652	534	335	727	734	541	320	837	1508	1552	1478	1862	1344	595	65	204	156	144	201	5.22802	3.08464	6.60909	7.01153	4.85803	2.99494	7.67168	14.0795	14.3633	12.9016	17.2299	13.1863	5.43626	0.533054	1.66279	1.47342	1.08494	1.80548	4.96437	13.2387	1.99932	1.41508	3.86701e-05	0.000475932	2.72718	0.00264046	0.0159476	UP
ENSMUSG00000024781	Lipa	lysosomal acid lipase A [Source:MGI Symbol;Acc:MGI:96789]	19:34492318-34527474	1247	1171	3968	2903	1069	1473	2631	5916	6400	7972	6896	6796	1936	160	273	141	323	323	8.65077	7.64026	25.5606	19.6497	6.80194	9.76863	17.0875	39.1388	41.9698	49.3092	45.2162	47.2464	12.5337	0.929761	1.57675	0.943659	1.7244	2.05585	13.012	39.9946	3.29403	1.61997	3.89032e-05	0.000478184	3.60188	1.25338e-10	1.41732e-08	UP
ENSMUSG00000024521	Pmaip1	phorbol-12-myristate-13-acetate-induced protein 1 [Source:MGI Symbol;Acc:MGI:1930146]	18:66458533-66465565	71	46	243	108	169	158	652	558	395	312	618	311	95	35	25	50	63	71	0.716469	0.436576	2.27699	1.06338	1.56422	1.52421	6.15971	5.36992	3.76797	2.80718	5.89439	3.14507	0.894654	0.295851	0.210036	0.486764	0.489251	0.657356	1.26364	4.52404	0.505652	1.84003	3.90306e-05	0.000479543	3.16139	0.00140281	0.00957079	UP
ENSMUSG00000113521	Gm29787	predicted gene, 29787 [Source:MGI Symbol;Acc:MGI:5588946]	13:51205263-51206111	0	4	1	0	3	0	11	20	5	17	15	16	4	0	0	1	0	0	0	0.27351	0.067502	0	0.200061	0	0.748701	1.38679	0.343613	1.10201	1.0308	1.16576	0.271418	0	0	0.070136	0	0	0.0901789	0.962948	0.0569256	3.4166	3.90603e-05	0.000479701	4.08031	0.000698644	0.00546741	UP
ENSMUSG00000051910	Sox6	SRY (sex determining region Y)-box 6 [Source:MGI Symbol;Acc:MGI:98368]	7:115470872-116038796	213	256	431	403	240	268	436	950	900	895	777	883	286	74	66	60	74	113	0.508607	0.574919	0.955637	0.938921	0.52563	0.611759	0.974676	2.16331	2.03149	1.90545	1.75361	2.11296	0.637317	0.148012	0.131208	0.138217	0.135982	0.247562	0.685912	1.82358	0.239716	1.41068	3.91686e-05	0.000480412	2.92737	0.000175751	0.00178214	UP
ENSMUSG00000040818	Dennd6a	DENN/MADD domain containing 6A [Source:MGI Symbol;Acc:MGI:2442980]	14:26573856-26634322	204	204	411	360	184	277	424	783	787	824	772	760	305	52	93	89	88	92	1.01015	0.95005	1.88976	1.73931	0.835679	1.31122	1.96557	3.69749	3.6838	3.63791	3.6131	3.77133	1.40942	0.215685	0.383398	0.425159	0.33534	0.417968	1.28936	3.39487	0.531161	1.3967	3.97145e-05	0.000485857	2.67613	0.00482835	0.0258956	UP
ENSMUSG00000059743	Fdps	farnesyl diphosphate synthetase [Source:MGI Symbol;Acc:MGI:104888]	3:89093588-89101959	78	74	144	101	66	93	154	456	333	191	353	263	68	20	20	7	25	54	0.846035	0.754899	1.45033	1.06889	0.656605	0.964309	1.5638	4.7168	3.41433	1.84714	3.61889	2.85873	0.688317	0.181713	0.180608	0.0732488	0.20868	0.537387	0.956846	3.00328	0.311659	1.65018	4.0271e-05	0.000491612	3.2685	0.00049711	0.00416	UP
ENSMUSG00000034342	Cbl	Casitas B-lineage lymphoma [Source:MGI Symbol;Acc:MGI:88279]	9:44142976-44234049	278	246	359	136	333	276	497	828	960	968	915	873	404	74	96	91	89	152	0.972643	0.809479	1.16631	0.46427	1.06861	0.923125	1.62793	2.76267	3.17503	3.01964	3.02578	3.0609	1.3191	0.216872	0.279636	0.307154	0.239633	0.487924	0.900739	2.77866	0.475053	1.62521	4.03335e-05	0.000492166	2.54823	0.00899094	0.0421084	UP
ENSMUSG00000020458	Rtn4	reticulon 4 [Source:MGI Symbol;Acc:MGI:1915835]	11:29692947-29744331	179	142	1133	363	131	279	1369	923	2003	1366	916	2594	284	98	82	113	80	166	1.08443	0.809096	6.37369	2.14574	0.727928	1.61583	7.76466	5.33264	11.4709	7.37856	5.2451	15.7488	1.60566	0.497323	0.413595	0.660442	0.372982	0.922697	2.12612	8.82344	0.74545	2.05312	4.14152e-05	0.000503858	3.56516	1.56524e-06	3.75771e-05	UP
ENSMUSG00000027007	Itprid2	ITPR interacting domain containing 2 [Source:MGI Symbol;Acc:MGI:1917849]	2:79635352-79672966	963	906	1312	1001	965	1050	1866	2384	3096	2809	3441	2540	1086	151	201	201	282	264	9.02305	7.98397	11.4149	9.15128	8.29318	9.405	16.3685	21.3022	27.4218	23.4666	30.4734	23.85	9.49606	1.18513	1.56796	1.8169	2.03341	2.26951	9.2119	23.8137	3.0615	1.37022	4.16624e-05	0.00050622	2.95949	3.05503e-06	6.54149e-05	UP
ENSMUSG00000115070	Gm4740	predicted gene 4740 [Source:MGI Symbol;Acc:MGI:3648965]	15:38990234-38992007	4	4	7	1	1	3	11	12	19	30	19	27	4	1	1	0	0	0	0.139206	0.130896	0.226185	0.0339436	0.031915	0.0997893	0.358313	0.398201	0.62497	0.9307	0.624868	0.941493	0.129895	0.0291483	0.0289721	0	0	0	0.110323	0.646424	0.0313359	2.55075	4.17402e-05	0.00050678	4.36659	0.000330345	0.00298126	UP
ENSMUSG00000027067	Ssrp1	structure specific recognition protein 1 [Source:MGI Symbol;Acc:MGI:107912]	2:85037234-85047109	248	116	688	484	230	248	580	1040	965	1144	1140	1216	407	46	93	97	44	101	2.50959	1.10401	6.46474	4.77877	2.13475	2.39909	5.49476	10.0363	9.23096	10.3216	10.9035	12.3314	3.84354	0.389916	0.783515	0.946957	0.34265	0.937723	3.23182	9.71976	1.20738	1.58857	4.18302e-05	0.00050718	3.00904	1.21937e-05	0.00020256	UP
ENSMUSG00000040661	Rad54l2	RAD54 like 2 (S. cerevisiae) [Source:MGI Symbol;Acc:MGI:1933196]	9:106688082-106789194	318	228	526	474	362	230	513	758	1689	885	1869	1056	426	32	75	106	61	105	1.53667	1.03622	2.36021	2.23487	1.60446	1.06249	2.32081	3.49313	7.71529	3.81302	8.53634	5.11382	1.9211	0.129529	0.301736	0.494159	0.226846	0.465527	1.63915	5.1654	0.589816	1.65593	4.19376e-05	0.000508051	3.13054	2.35955e-05	0.000348514	UP
ENSMUSG00000047959	Kcna3	potassium voltage-gated channel, shaker-related subfamily, member 3 [Source:MGI Symbol;Acc:MGI:96660]	3:107036169-107038070	0	0	0	4	0	0	5	6	19	5	8	22	5	0	0	0	0	0	0	0	0	0.126688	0	0	0.151894	0.185702	0.582911	0.14466	0.24539	0.715536	0.151421	0	0	0	0	0	0.0211147	0.337682	0.0252368	3.99935	4.21554e-05	0.000510041	3.74207	0.00360341	0.0203615	UP
ENSMUSG00000104217	Gm37988	predicted gene, 37988 [Source:MGI Symbol;Acc:MGI:5611216]	1:4807892-4886770	12	7	26	6	5	18	6	58	98	115	101	102	14	4	3	6	3	6	0.897907	0.492567	1.80643	0.438052	0.343135	1.28746	0.420296	4.13851	6.93146	7.67177	7.14265	7.64818	0.977597	0.250698	0.186878	0.433107	0.172745	0.411872	0.877592	5.65881	0.405483	2.68888	4.21512e-05	0.000510041	3.80279	0.00113929	0.00811716	UP
ENSMUSG00000091514	Gm17484	predicted gene, 17484 [Source:MGI Symbol;Acc:MGI:4937118]	8:25754480-25769704	2	5	7	14	5	4	13	30	34	25	43	28	4	0	0	4	0	5	0.0531592	0.125005	0.172805	0.363142	0.121915	0.101662	0.323527	0.760561	0.854432	0.592558	1.08041	0.745924	0.0992393	0	0	0.102585	0	0.121947	0.156281	0.726235	0.0539619	2.21629	4.28613e-05	0.000516831	3.75042	0.00312682	0.0181755	UP
ENSMUSG00000101431	Gm7901	predicted gene 7901 [Source:MGI Symbol;Acc:MGI:3645047]	8:75711600-75713196	15	11	31	28	6	4	77	62	69	32	87	69	24	1	7	0	5	3	0.579766	0.399899	1.11262	1.056	0.212713	0.147813	2.78637	2.28535	2.5211	1.10278	3.17837	2.67272	0.865699	0.0323789	0.225263	0	0.148728	0.106385	0.584802	2.42445	0.229742	2.05164	4.33332e-05	0.000521642	3.39957	0.000535392	0.00441695	UP
ENSMUSG00000016200	Syt14	synaptotagmin XIV [Source:MGI Symbol;Acc:MGI:2444490]	1:192891233-193035775	110	90	197	178	122	118	143	347	599	515	454	491	171	18	18	23	45	47	0.457029	0.351688	0.760025	0.72159	0.464919	0.468676	0.556231	1.3749	2.35258	1.90778	1.78285	2.04437	0.663027	0.0626445	0.0622634	0.09219	0.143883	0.179164	0.537321	1.66978	0.200529	1.63581	4.35148e-05	0.000522288	3.05778	5.39747e-05	0.000678467	UP
ENSMUSG00000040720	Virma	vir like m6A methyltransferase associated [Source:MGI Symbol;Acc:MGI:1913435]	4:11485958-11550684	236	168	338	312	181	228	368	721	632	702	661	693	283	48	59	44	56	54	1.88069	1.25915	2.5011	2.42593	1.32297	1.73692	2.74549	5.47935	4.7609	4.98784	4.97866	5.53431	2.10463	0.320411	0.391442	0.33827	0.34343	0.394819	1.85446	4.74776	0.648834	1.35625	4.38544e-05	0.000526142	2.87132	6.57733e-05	0.000797922	UP
ENSMUSG00000031433	Rbm41	RNA binding motif protein 41 [Source:MGI Symbol;Acc:MGI:2444923]	X:139889511-139998595	14	4	25	36	19	17	30	63	78	81	98	125	25	4	10	3	8	5	0.0705477	0.0189559	0.116979	0.177001	0.0878145	0.0818935	0.141528	0.302742	0.371546	0.363918	0.466746	0.631227	0.117565	0.0168837	0.0419527	0.0145842	0.0310232	0.0231153	0.0921986	0.379618	0.040854	2.04173	4.39216e-05	0.000526506	3.216	0.0037779	0.0211774	UP
ENSMUSG00000034297	Med13	mediator complex subunit 13 [Source:MGI Symbol;Acc:MGI:3029632]	11:86267033-86357602	435	360	755	682	445	685	788	1617	1865	1740	1817	1503	505	46	102	112	71	106	2.34042	1.82167	3.77192	3.58021	2.19599	3.5232	3.96917	8.29668	9.4853	8.3469	9.23989	8.10382	2.53561	0.207312	0.456896	0.581339	0.293974	0.523252	2.87223	7.90696	0.766396	1.46095	4.42348e-05	0.000528929	3.36696	5.70863e-09	3.6284e-07	UP
ENSMUSG00000034377	Tulp4	tubby like protein 4 [Source:MGI Symbol;Acc:MGI:1916092]	17:6106437-6251128	598	444	972	895	594	597	1177	1693	1699	1866	1851	1801	738	71	201	160	164	209	1.5116	1.05556	2.28146	2.20739	1.37717	1.44262	2.78536	4.08115	4.05973	4.20551	4.42232	4.56222	1.74092	0.150334	0.423003	0.390178	0.319027	0.484711	1.64597	4.01938	0.584695	1.28804	4.44901e-05	0.000531137	2.78122	0.000158954	0.00164728	UP
ENSMUSG00000076564	Igkv12-46	immunoglobulin kappa variable 12-46 [Source:MGI Symbol;Acc:MGI:4439773]	6:69764523-69765022	1	0	0	0	0	10	25	27	42	7	64	18	0	0	4	3	0	1	0.163813	0	0	0	0	1.56528	3.83214	4.21582	6.50079	1.02181	9.90443	2.95362	0	0	0.545281	0.47389	0	0.150219	0.288182	4.7381	0.194898	4.03926	4.44938e-05	0.000531137	4.60352	0.00843718	0.0401293	UP
ENSMUSG00000034951	Cog7	component of oligomeric golgi complex 7 [Source:MGI Symbol;Acc:MGI:2685013]	7:121879363-121981711	216	207	411	335	222	270	375	774	777	893	844	787	239	28	36	35	34	68	1.67524	1.50993	2.95989	2.53505	1.57922	2.00184	2.72285	5.72472	5.69655	6.17512	6.18691	6.1168	1.72984	0.181905	0.232455	0.261876	0.202931	0.483874	2.04353	5.43716	0.51548	1.41179	4.5028e-05	0.000536395	3.39886	9.80519e-11	1.14674e-08	UP
ENSMUSG00000032244	Fem1b	fem 1 homolog b [Source:MGI Symbol;Acc:MGI:1335087]	9:62791821-62811934	342	196	556	471	393	303	689	1029	1028	988	1090	946	450	39	79	95	79	101	3.11141	1.67707	4.69696	4.18093	3.27937	2.63521	5.86841	8.92766	8.84082	8.01419	9.37273	8.6248	3.82058	0.297207	0.598371	0.833799	0.553103	0.843052	3.26349	8.27477	1.15769	1.3423	4.62732e-05	0.000548116	2.83748	9.97202e-06	0.000171	UP
ENSMUSG00000028414	Fktn	fukutin [Source:MGI Symbol;Acc:MGI:2179507]	4:53713998-53777890	46	69	299	181	80	46	189	428	504	487	540	526	123	40	15	24	41	44	0.227524	0.320983	1.37325	0.873503	0.362931	0.217502	0.875184	2.01884	2.35648	2.14767	2.52446	2.60723	0.567753	0.165726	0.0617686	0.11452	0.156063	0.199673	0.562615	2.08831	0.210917	1.89212	4.65397e-05	0.000550297	3.30759	4.53355e-05	0.00058939	UP
ENSMUSG00000038168	P3h2	prolyl 3-hydroxylase 2 [Source:MGI Symbol;Acc:MGI:2146663]	16:25959288-26105784	1398	1117	2031	1676	1285	1297	3317	3876	3782	3086	4281	3141	1324	134	278	169	353	368	20.3096	15.262	27.3978	23.7568	17.1224	18.0126	45.1138	53.6993	51.9379	39.9726	58.7824	45.7287	17.9502	1.63065	3.36242	2.36858	3.94654	4.90505	20.3102	49.2058	5.6939	1.27662	4.68839e-05	0.000553657	3.11134	1.08864e-07	4.08638e-06	UP
ENSMUSG00000021218	Gdi2	guanosine diphosphate (GDP) dissociation inhibitor 2 [Source:MGI Symbol;Acc:MGI:99845]	13:3538063-3567871	754	678	2319	1556	724	1233	1620	3552	3819	4143	3944	4996	1374	485	359	291	316	248	3.25679	2.7543	9.30102	6.55765	2.86829	5.09124	6.55093	14.6313	15.5932	15.9553	16.1014	21.6256	5.53849	1.75478	1.291	1.2126	1.0504	0.982814	4.97155	15.0763	1.97168	1.60051	4.69199e-05	0.000553852	2.93478	0.0101964	0.0464638	UP
ENSMUSG00000042595	Fam199x	family with sequence similarity 199, X-linked [Source:MGI Symbol;Acc:MGI:2384304]	X:137049594-137082503	147	123	179	173	139	111	276	383	512	366	408	337	169	18	18	18	30	25	1.09338	0.860444	1.23629	1.25551	0.948282	0.789265	1.92191	2.71672	3.59992	2.42722	2.8683	2.51196	1.17308	0.112147	0.111465	0.129162	0.171721	0.170607	1.03053	2.67434	0.311364	1.3758	4.69882e-05	0.000554429	3.10251	3.74756e-07	1.1334e-05	UP
ENSMUSG00000081953	Gm12435	predicted gene 12435 [Source:MGI Symbol;Acc:MGI:3651950]	4:48344215-48345230	144	112	312	233	101	146	258	513	466	558	592	572	160	43	39	37	40	36	8.74882	6.39985	17.6017	13.8122	5.62829	8.47972	14.6749	29.7232	26.7634	30.2269	33.9951	34.8266	9.07179	2.18836	1.97272	2.16869	1.87023	2.00675	10.1118	28.3684	3.21309	1.48825	4.71851e-05	0.000555885	3.14225	4.17852e-05	0.000553421	UP
ENSMUSG00000109326	Gm9165	predicted gene 9165 [Source:MGI Symbol;Acc:MGI:3647914]	7:120504658-120513772	3	0	10	5	5	4	6	24	31	29	43	26	0	2	2	0	1	4	0.0906034	0	0.280421	0.147347	0.138496	0.115488	0.16964	0.691202	0.884985	0.780858	1.22735	0.78688	0	0.0505907	0.0502828	0	0.0232435	0.110827	0.128726	0.75682	0.0391573	2.55565	4.82214e-05	0.000567107	4.2726	0.00963173	0.0444178	UP
ENSMUSG00000015023	Ddx19a	DEAD (Asp-Glu-Ala-Asp) box polypeptide 19a [Source:MGI Symbol;Acc:MGI:99526]	8:110974996-110997800	177	160	265	254	158	161	298	517	510	524	628	561	197	46	38	59	72	52	3.03496	2.58025	4.21926	4.24946	2.48487	2.63905	4.7837	8.45396	8.26641	8.01089	10.1776	9.63981	3.15234	0.660691	0.542469	0.975974	0.950077	0.818056	3.20131	8.22207	1.18327	1.36084	4.89756e-05	0.000573586	2.79673	0.00323657	0.0186938	UP
ENSMUSG00000021911	Parg	poly (ADP-ribose) glycohydrolase [Source:MGI Symbol;Acc:MGI:1347094]	14:32201949-32297550	128	163	234	128	199	113	302	501	445	522	478	477	221	26	55	59	59	54	0.741127	0.887632	1.25809	0.723121	1.05683	0.625467	1.63704	2.76638	2.43563	2.69479	2.61589	2.76776	1.19416	0.126101	0.26513	0.329566	0.262895	0.286865	0.882044	2.48625	0.410786	1.49505	4.89931e-05	0.000573586	2.59751	0.00571008	0.0295495	UP
ENSMUSG00000038429	Usp5	ubiquitin specific peptidase 5 (isopeptidase T) [Source:MGI Symbol;Acc:MGI:1347343]	6:124815019-124829484	296	220	629	495	322	225	516	970	998	1167	1282	1126	409	50	68	82	94	128	2.43912	1.70501	4.81286	3.97985	2.43368	1.77242	3.98071	7.62261	7.77391	8.57401	9.98475	9.29836	3.14522	0.345123	0.466511	0.651872	0.596096	0.967727	2.85716	7.87239	1.02876	1.46222	4.92462e-05	0.000576313	2.9359	8.42547e-06	0.00014818	UP
ENSMUSG00000038894	Irs2	insulin receptor substrate 2 [Source:MGI Symbol;Acc:MGI:109334]	8:10984681-11008458	228	171	307	301	572	397	756	729	1473	879	1678	1304	437	57	127	117	115	140	2.22584	1.57007	2.78296	2.86712	5.12178	3.70502	6.90955	6.78698	13.5934	7.65101	15.4831	12.7574	3.9813	0.466117	1.03222	1.10192	0.86398	1.25397	3.04546	10.5302	1.44992	1.78981	4.96349e-05	0.000579912	2.86049	0.000720832	0.00561296	UP
ENSMUSG00000090389	Cdv3-ps	Cdv3 retrotransposed pseudogene [Source:MGI Symbol;Acc:MGI:3646628]	14:43120937-43122471	14	11	34	11	8	25	24	94	80	77	112	66	8	4	0	1	4	5	1.04499	0.772235	2.35644	0.801054	0.547688	1.78385	1.67712	6.69105	5.6446	5.12435	7.90142	4.93678	0.557276	0.250091	0	0.0720018	0.229758	0.342397	1.21771	5.32922	0.241921	2.12975	4.98856e-05	0.000582604	4.46132	4.24789e-06	8.54952e-05	UP
ENSMUSG00000022350	Washc5	WASH complex subunit 5 [Source:MGI Symbol;Acc:MGI:2146110]	15:59331997-59374167	405	386	634	592	402	455	705	1273	1213	1391	1366	1381	593	81	121	115	141	152	5.85063	5.24444	8.50449	8.3443	5.32648	6.28351	9.5347	17.5375	16.5644	17.9162	18.6512	19.9926	7.99447	0.980157	1.45528	1.6027	1.56753	2.01462	6.59231	16.6994	2.60246	1.34094	5.09403e-05	0.000592741	2.68185	0.00058961	0.00477333	UP
ENSMUSG00000052331	Ankrd44	ankyrin repeat domain 44 [Source:MGI Symbol;Acc:MGI:3045243]	1:54645340-54926387	101	64	182	181	109	93	189	312	395	309	480	392	182	21	33	32	32	55	0.272284	0.162272	0.4556	0.476102	0.269523	0.239677	0.477019	0.802136	1.00662	0.742732	1.22307	1.05905	0.457887	0.0474227	0.074068	0.0832265	0.0663895	0.13604	0.312576	0.885105	0.144172	1.50164	5.12642e-05	0.000596175	2.61806	0.00214464	0.0135047	UP
ENSMUSG00000091264	Smim13	small integral membrane protein 13 [Source:MGI Symbol;Acc:MGI:2652854]	13:41249844-41276577	78	77	143	124	107	111	213	262	314	269	351	292	139	14	18	32	23	52	1.07401	0.997164	1.82834	1.66592	1.35134	1.4611	2.74574	3.44035	4.08706	3.30245	4.56803	4.02923	1.78613	0.161473	0.206346	0.425081	0.243719	0.656927	1.39631	3.69548	0.579945	1.40414	5.12771e-05	0.000596175	2.67177	0.000843348	0.00637138	UP
ENSMUSG00000032549	Rab6b	RAB6B, member RAS oncogene family [Source:MGI Symbol;Acc:MGI:107283]	9:103111787-103185276	295	153	377	410	294	242	826	667	717	687	832	727	363	51	85	70	52	111	3.27335	1.59671	3.8844	4.43891	2.99216	2.56703	8.58068	7.05811	7.52072	6.79674	8.72575	8.08413	3.75894	0.474029	0.785241	0.749338	0.444041	1.13004	3.12543	7.79435	1.22361	1.31838	5.20099e-05	0.000604203	2.67129	0.000332307	0.00299704	UP
ENSMUSG00000033411	Ctdspl2	CTD (carboxy-terminal domain, RNA polymerase II, polypeptide A) small phosphatase like 2 [Source:MGI Symbol;Acc:MGI:1196405]	2:121956001-122013642	88	49	105	133	12	111	164	345	358	341	438	333	121	26	23	32	32	38	0.302166	0.158241	0.334786	0.44559	0.0377931	0.364361	0.5272	1.12973	1.16203	1.04398	1.4215	1.14587	0.387736	0.0747823	0.0657515	0.106004	0.0845592	0.119715	0.273823	1.07172	0.139758	1.96861	5.2198e-05	0.000605896	2.93892	0.000336695	0.00302499	UP
ENSMUSG00000017688	Hnf4g	hepatocyte nuclear factor 4, gamma [Source:MGI Symbol;Acc:MGI:1353604]	3:3508030-3658052	10	4	13	26	11	12	8	72	59	135	48	113	9	4	4	7	2	2	0.180485	0.0678977	0.217868	0.457867	0.182102	0.207048	0.135183	1.23931	1.00665	2.17251	0.818861	2.04389	0.151589	0.0604753	0.0601085	0.121888	0.0277792	0.0331184	0.218878	1.23607	0.0758265	2.49756	5.28043e-05	0.000612019	4.02691	0.00221657	0.0138755	UP
ENSMUSG00000054958	Nt5c1a	5'-nucleotidase, cytosolic IA [Source:MGI Symbol;Acc:MGI:2155700]	4:123201504-123216275	0	0	3	2	3	2	2	17	19	14	16	13	0	0	0	1	1	1	0	0	0.140924	0.0987146	0.139223	0.0967168	0.0947389	0.820268	0.908768	0.631593	0.765134	0.65912	0	0	0	0.0488078	0.0389423	0.04642	0.0792631	0.646604	0.0223617	3.02816	5.29911e-05	0.000612861	4.85378	0.00531658	0.0279185	UP
ENSMUSG00000083116	Gm13410	predicted gene 13410 [Source:MGI Symbol;Acc:MGI:3650681]	2:24178834-24180317	0	0	7	0	3	0	0	18	37	30	33	39	2	0	2	0	1	2	0	0	0.283571	0	0.120037	0	0	0.748843	1.52577	1.16683	1.36067	1.70495	0.0814253	0	0.0726347	0	0.0335757	0.0800458	0.0672679	1.08451	0.0446136	4.01098	5.29873e-05	0.000612861	4.60342	0.00141723	0.00964818	UP
ENSMUSG00000062093	Gm10110	predicted gene 10110 [Source:MGI Symbol;Acc:MGI:3641718]	14:89896228-89899447	81	51	258	183	100	83	229	317	435	450	416	438	138	24	33	39	25	29	0.978278	0.579311	2.89338	2.15649	1.10775	0.958281	2.58928	3.65111	4.96629	4.84573	4.74873	5.30123	1.5554	0.242801	0.331821	0.454407	0.232361	0.321346	1.44558	4.3504	0.523022	1.58949	5.32855e-05	0.000615768	3.0562	3.48223e-05	0.00047899	UP
ENSMUSG00000079562	Maea	macrophage erythroblast attacher [Source:MGI Symbol;Acc:MGI:1891748]	5:33335509-33373296	495	508	879	645	475	547	1179	1559	1438	1382	1655	1469	624	117	160	100	211	213	7.92818	7.65238	13.0728	10.0797	6.97798	8.37527	17.6788	23.8126	21.7719	19.7355	25.0539	23.5786	9.32696	1.5697	2.13354	1.54517	2.60075	3.13004	9.0144	21.9386	3.38436	1.28317	5.34886e-05	0.000617615	2.69651	0.00164422	0.0108346	UP
ENSMUSG00000083819	Gm11977	predicted gene 11977 [Source:MGI Symbol;Acc:MGI:3650690]	11:6781678-6783138	1	0	0	0	0	0	1	7	3	7	10	9	1	0	0	0	0	0	0.0422708	0	0	0	0	0	0.039521	0.282061	0.119836	0.263669	0.399365	0.381036	0.0394034	0	0	0	0	0	0.00704513	0.247581	0.00656723	5.13513	5.36559e-05	0.000619297	5.23647	0.00444034	0.0241738	UP
ENSMUSG00000030835	Nomo1	nodal modulator 1 [Source:MGI Symbol;Acc:MGI:2385850]	7:46033698-46084212	321	316	921	595	271	340	649	1221	1410	1611	1559	1530	503	44	84	69	99	110	2.84898	2.63775	7.59022	5.15254	2.20607	2.88473	5.3926	10.3345	11.8296	12.7483	13.0779	13.6082	4.16618	0.327115	0.62069	0.590798	0.676187	0.89573	3.88672	11.1652	1.21278	1.52238	5.52254e-05	0.000635041	3.20261	2.96503e-08	1.39376e-06	UP
ENSMUSG00000117438	Rpsa-ps7	ribosomal protein SA, pseudogene 7 [Source:MGI Symbol;Acc:MGI:3643805]	17:82409935-82410819	367	276	958	523	213	349	1000	1286	1271	1136	1399	1394	393	107	114	85	123	142	25.5978	18.1055	62.0461	35.5926	13.6265	23.2705	65.2991	85.5401	83.8015	70.646	92.2282	97.4378	25.581	6.25149	6.61996	5.71958	6.60224	9.08715	29.7065	82.4921	9.9769	1.47348	5.52422e-05	0.000635041	3.04759	1.73906e-05	0.000271886	UP
ENSMUSG00000019779	Frk	fyn-related kinase [Source:MGI Symbol;Acc:MGI:103265]	10:34483399-34611278	135	93	229	175	154	198	329	629	421	380	459	459	157	9	42	37	45	34	0.934846	0.605697	1.4725	1.18241	0.97813	1.31074	2.13291	4.15384	2.75587	2.34619	3.0042	3.18528	1.0146	0.0522056	0.242143	0.247182	0.239811	0.216019	1.08072	2.92972	0.335327	1.43877	5.54204e-05	0.000636833	3.12712	1.66863e-05	0.000262478	UP
ENSMUSG00000066640	Fbxl18	F-box and leucine-rich repeat protein 18 [Source:MGI Symbol;Acc:MGI:2444450]	5:142866946-142895421	61	18	87	141	62	62	122	233	241	314	242	302	102	3	9	18	40	42	0.22694	0.0629825	0.300548	0.511824	0.211564	0.220503	0.424926	0.826662	0.847551	1.04156	0.850955	1.12595	0.354135	0.00934887	0.0278763	0.0646046	0.114522	0.143361	0.255727	0.852933	0.118975	1.73783	5.56495e-05	0.000639209	2.84178	0.00516054	0.0272618	UP
ENSMUSG00000037400	Atp11b	ATPase, class VI, type 11B [Source:MGI Symbol;Acc:MGI:1923545]	3:35754106-35856276	309	303	188	511	58	448	789	1221	1363	1138	1425	1264	383	62	87	62	99	113	1.38638	1.27859	0.78324	2.23701	0.238683	1.92153	3.31415	5.22435	5.78083	4.55239	6.04295	5.68329	1.60366	0.233013	0.32498	0.268365	0.341829	0.465164	1.30757	5.09966	0.539501	1.96351	5.56781e-05	0.00063928	3.2407	7.03964e-09	4.27188e-07	UP
ENSMUSG00000083836	Ldha-ps2	lactate dehydrogenase A, pseudogene 2 [Source:MGI Symbol;Acc:MGI:96761]	4:119334389-119335445	3	6	28	22	4	8	21	48	55	92	61	59	13	0	1	1	8	3	0.175207	0.329532	1.51838	1.25359	0.214256	0.446591	1.14811	2.67326	3.03627	4.79032	3.367	3.45286	0.708485	0	0.0486249	0.0563344	0.35954	0.160735	0.656258	3.07797	0.222287	2.22964	5.64717e-05	0.000646833	3.79149	0.000215862	0.00210748	UP
ENSMUSG00000025558	Dock9	dedicator of cytokinesis 9 [Source:MGI Symbol;Acc:MGI:106321]	14:121542046-121797837	464	451	829	833	229	553	796	1695	1664	2012	1926	1859	659	92	147	130	51	204	1.46034	1.33499	2.42272	2.55801	0.661059	1.66381	2.34541	5.08742	4.95061	5.64594	5.7293	5.86332	1.93557	0.242542	0.385182	0.394719	0.123525	0.589071	1.68349	4.937	0.611768	1.55218	5.66622e-05	0.000648755	3.01258	5.07313e-05	0.000643152	UP
ENSMUSG00000048429	Timm29	translocase of inner mitochondrial membrane 29 [Source:MGI Symbol;Acc:MGI:1917023]	9:21592722-21595970	323	288	620	500	245	325	484	1136	1021	1383	1144	1258	346	36	88	52	69	68	6.28962	5.27446	11.2105	9.49974	4.37576	6.04989	8.82341	21.0955	18.7938	24.0113	21.055	24.5487	6.2876	0.587202	1.42665	0.97686	1.03399	1.21487	7.11666	19.7213	1.9212	1.47048	5.67643e-05	0.000649664	3.35968	4.25695e-08	1.89058e-06	UP
ENSMUSG00000025870	Arl10	ADP-ribosylation factor-like 10 [Source:MGI Symbol;Acc:MGI:1930788]	13:54575015-54581128	21	13	65	42	9	29	56	114	110	140	94	181	38	0	10	3	6	3	0.537873	0.313171	1.54594	1.04961	0.211434	0.710083	1.34281	2.7846	2.66335	3.19715	2.27563	4.64589	0.908315	0	0.213245	0.0741314	0.118269	0.0704968	0.728018	2.81824	0.230743	1.95275	5.68864e-05	0.00065054	3.61044	3.58298e-05	0.000489975	UP
ENSMUSG00000009545	Kcnq1	potassium voltage-gated channel, subfamily Q, member 1 [Source:MGI Symbol;Acc:MGI:108083]	7:143106362-143427042	330	285	460	402	352	272	891	827	799	750	1009	846	437	39	43	29	73	55	4.48682	3.64445	5.80758	5.333	4.38969	3.53538	11.3416	10.7231	10.2693	9.09198	12.9665	11.5272	5.54489	0.444173	0.486749	0.380392	0.76383	0.686101	4.53282	10.9866	1.38436	1.27726	5.73695e-05	0.000655278	2.98846	9.47158e-07	2.49711e-05	UP
ENSMUSG00000108825	Gm45838	predicted gene 45838 [Source:MGI Symbol;Acc:MGI:5804953]	7:83633371-83635817	7	3	18	36	6	7	30	37	102	59	51	93	11	5	4	5	3	4	0.176569	0.0711719	0.421636	0.886088	0.138824	0.168813	0.708509	0.890116	2.43231	1.32699	1.21596	2.35101	0.258951	0.105654	0.0840094	0.121679	0.0582405	0.0925744	0.310517	1.48748	0.120185	2.26013	5.74954e-05	0.000656453	3.62955	0.00152998	0.0102449	UP
ENSMUSG00000031642	Sh3rf1	SH3 domain containing ring finger 1 [Source:MGI Symbol;Acc:MGI:1913066]	8:61223872-61396071	366	412	591	563	434	355	786	1111	1399	1017	1593	1123	479	71	117	126	145	162	2.80094	2.9654	4.19973	4.2039	3.04634	2.59713	5.63138	8.10826	10.1207	6.9393	11.5225	8.6125	3.42093	0.455139	0.745455	0.930252	0.853963	1.13747	3.30224	8.4891	1.2572	1.36217	5.96659e-05	0.000675835	2.7554	0.000715234	0.00557862	UP
ENSMUSG00000025745	Hadha	hydroxyacyl-CoA dehydrogenase trifunctional multienzyme complex subunit alpha [Source:MGI Symbol;Acc:MGI:2135593]	5:30118304-30155162	1054	905	2468	2058	897	1319	2373	3770	3681	4210	4852	4424	1392	242	290	342	233	359	6.07366	4.90481	13.2059	11.5711	4.74099	7.26604	12.802	20.7177	20.0514	21.6304	26.4265	25.5477	7.48577	1.16812	1.3913	1.90127	1.03327	1.89804	7.96042	21.196	2.47963	1.41287	5.9926e-05	0.000677706	3.09559	1.26329e-06	3.18162e-05	UP
ENSMUSG00000094439	Gm21969	predicted gene 21969 [Source:MGI Symbol;Acc:MGI:5439438]	4:139603186-139662691	0	2	3	0	1	1	10	1	62	57	4	12	0	0	0	0	1	0	0	0.0263755	0.0390567	0	0.0128617	0.0134102	0.131283	0.0133772	0.821858	0.712644	0.0530136	0.168628	0	0	0	0	0.0107927	0	0.015284	0.316801	0.00179879	4.37348	5.99195e-05	0.000677706	7.4604	0.000296176	0.00272731	UP
ENSMUSG00000025477	Inpp5a	inositol polyphosphate-5-phosphatase A [Source:MGI Symbol;Acc:MGI:2686961]	7:139389109-139579652	424	256	530	551	333	343	964	1061	921	930	1207	884	474	57	125	86	146	168	3.54402	2.01249	4.11356	4.49368	2.55294	2.74073	7.54357	8.45739	7.2771	6.93083	9.53555	7.40474	3.69739	0.399087	0.869866	0.693483	0.939141	1.28837	3.2429	7.8582	1.31456	1.27691	6.08086e-05	0.000685126	2.57962	0.00383049	0.0214148	UP
ENSMUSG00000062203	Gspt1	G1 to S phase transition 1 [Source:MGI Symbol;Acc:MGI:1316728]	16:11219292-11254325	434	451	1006	373	446	653	687	1954	1819	2135	1901	2046	572	145	161	154	120	134	3.17829	3.10631	6.84092	2.66523	2.99576	4.57152	4.71012	13.6465	12.5923	13.9404	13.1582	15.0154	3.9092	0.889479	0.98162	1.08801	0.676292	0.900349	3.893	12.1771	1.40749	1.64522	6.23763e-05	0.000700979	3.11298	0.000205707	0.00202733	UP
ENSMUSG00000059486	Kbtbd2	kelch repeat and BTB (POZ) domain containing 2 [Source:MGI Symbol;Acc:MGI:2384811]	6:56777524-56797813	215	123	304	293	225	159	403	578	546	549	647	604	259	25	77	63	64	94	1.71754	0.924139	2.25505	2.2838	1.64862	1.21425	3.01402	4.4034	4.12317	3.91033	4.88521	4.83541	1.93089	0.167292	0.512123	0.485532	0.393457	0.688968	1.6739	4.19526	0.696377	1.32555	6.28821e-05	0.000706108	2.59082	0.00459513	0.024877	UP
ENSMUSG00000038128	Camk4	calcium/calmodulin-dependent protein kinase IV [Source:MGI Symbol;Acc:MGI:88258]	18:32934931-33191228	0	0	3	2	0	0	8	5	19	4	13	8	3	0	0	0	0	1	0	0	0.0408768	0.0286333	0	0	0.109921	0.0699757	0.263599	0.0523431	0.180316	0.117657	0.0410806	0	0	0	0	0.0134647	0.011585	0.132302	0.00909088	3.5135	6.29319e-05	0.000706113	3.86327	0.00683202	0.0340899	UP
ENSMUSG00000040363	Bcor	BCL6 interacting corepressor [Source:MGI Symbol;Acc:MGI:1918708]	X:12036740-12160355	123	98	191	245	165	141	299	444	425	461	447	387	183	27	35	48	43	90	0.717562	0.537704	1.03466	1.39458	0.882889	0.78635	1.63304	2.47017	2.34376	2.39788	2.46473	2.26252	0.996304	0.131941	0.169995	0.270149	0.193051	0.481724	0.89229	2.26202	0.373861	1.34202	6.29812e-05	0.000706388	2.59704	0.00310903	0.0181057	UP
ENSMUSG00000061273	Mmgt1	membrane magnesium transporter 1 [Source:MGI Symbol;Acc:MGI:2384305]	X:56585512-56598069	392	346	703	525	315	459	662	1248	1332	1406	1390	1177	506	38	42	52	53	100	5.715	4.74428	9.51692	7.4681	4.21218	6.39713	9.0356	17.3514	18.357	18.2763	19.1537	17.1962	6.88442	0.464062	0.509792	0.731376	0.594641	1.33762	6.34227	16.5617	1.75365	1.38478	6.3068e-05	0.000707084	3.23942	2.71046e-09	1.87977e-07	UP
ENSMUSG00000099875	Rbm3-ps	RNA binding motif (RNP1, RRM) protein 3 [Source:MGI Symbol;Acc:MGI:3642874]	1:150265535-150265999	46	54	143	89	49	76	179	354	299	115	276	258	67	8	26	12	16	29	6.10645	6.74197	17.6268	11.5275	5.96612	9.64464	22.246	44.8149	37.5204	13.6112	34.6295	34.3221	8.30013	0.889572	2.87353	1.53679	1.63455	3.53204	9.60224	31.1907	3.12777	1.69967	6.42516e-05	0.00071782	3.31791	3.1841e-05	0.000443836	UP
ENSMUSG00000008307	1700109H08Rik	RIKEN cDNA 1700109H08 gene [Source:MGI Symbol;Acc:MGI:1924286]	5:3571566-3584356	2	2	8	21	8	10	25	24	100	35	91	29	7	0	1	3	3	4	0.0326809	0.03074	0.121409	0.334876	0.11992	0.156238	0.382504	0.374058	1.5449	0.51001	1.40567	0.474978	0.106756	0	0.0136078	0.0473012	0.0377322	0.0599761	0.132644	0.782021	0.0442289	2.55965	6.56604e-05	0.000731556	4.14414	0.000183173	0.00184069	UP
ENSMUSG00000055670	Zzef1	zinc finger, ZZ-type with EF hand domain 1 [Source:MGI Symbol;Acc:MGI:2444286]	11:72796226-72927120	385	368	626	706	438	416	743	1176	1382	1420	1329	1351	520	92	133	151	142	251	1.06404	0.956547	1.6065	1.9038	1.11029	1.09908	1.92244	3.09951	3.61053	3.49909	3.47159	3.74177	1.34117	0.212983	0.306027	0.402605	0.302017	0.636458	1.29004	3.22416	0.533544	1.3215	6.64438e-05	0.000739708	2.59524	0.00814177	0.0390874	UP
ENSMUSG00000027495	Fam210b	family with sequence similarity 210, member B [Source:MGI Symbol;Acc:MGI:1914267]	2:172345565-172355749	142	80	249	163	106	152	237	415	385	539	418	471	161	43	36	30	50	53	2.42338	1.28406	3.94587	2.71419	1.65923	2.4798	3.7866	6.75415	6.21101	8.2015	6.74243	8.05529	2.56417	0.614701	0.511504	0.493925	0.656675	0.829869	2.41775	6.62517	0.94514	1.45429	6.77762e-05	0.00075103	2.80936	0.00234419	0.0144908	UP
ENSMUSG00000049516	Spty2d1	SPT2 chromatin protein domain containing 1 [Source:MGI Symbol;Acc:MGI:2142062]	7:46990396-47008411	151	112	328	211	155	192	250	683	590	558	613	540	185	41	41	38	43	56	1.34132	0.93571	2.70547	1.82878	1.26287	1.63043	2.07907	5.7859	4.95426	4.41942	5.14669	4.80705	1.53362	0.305073	0.303218	0.325648	0.293952	0.456401	1.61743	4.53206	0.536318	1.48646	6.85509e-05	0.000757852	3.07901	1.79045e-05	0.000277761	UP
ENSMUSG00000117785	Gm5827	predicted gene 5827 [Source:MGI Symbol;Acc:MGI:3647389]	19:40191038-40194370	2	0	1	0	4	2	2	22	19	11	15	18	3	0	0	1	0	1	0.0897714	0	0.0416794	0	0.164705	0.0858141	0.0840592	0.941851	0.806325	0.440273	0.636473	0.80983	0.125662	0	0	0.0433058	0	0.0411872	0.0636616	0.619802	0.0350258	3.28331	6.86511e-05	0.000758666	4.14532	0.00199746	0.0127563	UP
ENSMUSG00000094683	Ap3m1-ps	adaptor-related protein complex 3, mu 1 subunit, pseudogene [Source:MGI Symbol;Acc:MGI:3645307]	10:82585426-82586683	6	7	40	24	10	19	23	69	70	93	93	114	17	0	6	9	6	3	0.294425	0.323027	1.82251	1.14902	0.450057	0.891248	1.05655	3.22877	3.24692	4.06872	4.31316	5.60576	0.77846	0	0.245111	0.426033	0.226573	0.135053	0.821716	3.58665	0.301872	2.12592	6.92065e-05	0.000763329	3.57063	0.00183483	0.0118848	UP
ENSMUSG00000027963	Extl2	exostosin-like glycosyltransferase 2 [Source:MGI Symbol;Acc:MGI:1889574]	3:116007462-116029017	91	53	183	180	88	100	181	370	355	335	363	352	110	23	46	34	20	22	0.635506	0.348112	1.1867	1.22651	0.563674	0.667606	1.18339	2.46417	2.34355	2.08591	2.39604	2.46348	0.7169	0.134545	0.267453	0.229067	0.107487	0.140963	0.771351	2.15609	0.266069	1.48296	6.95822e-05	0.000766585	3.01854	0.00160371	0.0106224	UP
[truncated: 1,016 more rows]
[truncated: 2 more columns]

## Sheet: Sheet2
Supplementary table 1: Expression profiles of 1957 differential genes among all samples
Tag	Con2	Con8	Con5	Con7	Con4	Con9	DN2	DN10	DN8	DN4	DN1	DN6	Da10	Da4	Da1	Da7	Da5	Da2	updown in DN
Adgre1	0.279376	0.262762	0.273838	0.348317	0.170834	0.385787	2.0198	2.70875	3.60936	2.25571	4.00494	4.82186	0.449037	0.156016	0.155066	0.134762	0.0358347	0.313294	UP
[truncated: 1,956 more rows]
