# Supplementary material for: SGLT2 inhibitors suppress epithelial–mesenchymal transition in podocytes under diabetic conditions via downregulating the IGF1R/PI3K pathway
Source: Front Pharmacol. 2022 Sep 26;13:897167. doi: 10.3389/fphar.2022.897167 (PMC9550168; doi:10.3389/fphar.2022.897167)
Supplement: Supplementary file 1 [file DataSheet1.zip › Supplementary file/Supplementary table 2.xls]

## Sheet: Sheet1
Body weight(g)	Con2	Con8	Con5	Con7	Con4	Con9	DN2	DN10	DN8	DN4	DN1	DN6	Da10	Da4	Da1	Da7	Da5	Da2
8w	19.72	23.74	19.52	25.2	22.59	23.97	22.4	22	23.47	21.28	23.84	21.49	25.26	21.65	24.24	21.31	23.6	23.6
10w	27.76	30.76	23.65	30.81	28.43	30.68	24.27	23.91	25.09	24.12	26.13	24.49	27.32	22.83	26.83	23.4	25.43	25.46
14w	28.83	31.95	28.14	32.54	30.13	31.73	23.62	22.98	25.3	24.93	26.84	24.14	29.4	25.16	29.32	25.85	27.83	28.14
18w	28.73	32.8	28.51	31.42	30.21	30.92	21.44	22.61	23.6	21.24	25.17	21.29	32.32	27.76	27.86	24.73	25.37	24.71
Blood glucose(g)	Con2	Con8	Con5	Con7	Con4	Con9	DN2	DN10	DN8	DN4	DN1	DN6	Da10	Da4	Da1	Da7	Da5	Da2
8w	9.2	9.9	8.6	7.6	9.3	9.3	9.3	10.5	7.2	8	6.9	9.1	9	6.2	12.6	7.6	8.6	11.2
10w	7.1	9.7	6.1	6.6	10.3	11.1	33.3	22.9	32.5	23.7	25.1	30.7	32.5	30.5	24.8	32.8	28.9	26.9
14w	7.8	9	10.3	9.3	8.6	6.6	28.4	26.2	28.1	31.9	24	23.8	25.2	24.5	20.5	23.2	22.8	22.3
18w	9.1	9.4	11	8.3	8.4	7.8	27.7	25.7	26.2	25.8	22.5	27.2	22.2	22.5	18.8	21.2	19.8	20.3
PCR(g/g)	Con2	Con8	Con5	Con7	Con4	Con9	DN2	DN10	DN8	DN4	DN1	DN6	Da10	Da4	Da1	Da7	Da5	Da2
8w	13.81	12.47	7.94	12.72	8.43	4.02	13.28	11.57	5.91	13.14	9.59	5.75	13.09	8.83	4.35	13.32	11.84	7.81
10w	12.12	11.44	10.56	10.41	9.93	6.6	17.07	15.84	15.84	15.64	15.46	14.96	16.28	15.91	15.58	15.35	15.25	15.25
14w	17.89	12.1	10.81	10.03	8.36	7.42	29.85	28.04	27.5	23.55	23.37	21.71	21.49	21.42	21.27	21.1	20.02	19.76
18w	17.38	11.31	10.25	9	7.92	5.46	30.36	28.6	26.62	18.92	17.75	17.22	16.09	17.27	18.92	18.11	15.02	15.4
Scr(umol/L)	Con2	Con8	Con5	Con7	Con4	Con9	DN2	DN10	DN8	DN4	DN1	DN6	Da10	Da4	Da1	Da7	Da5	Da2
18W	82.6504	120.993	143.658	159.336	162.233	174.674	185.069	190.522	198.191	199.383	204.496	231.932	108.212	121.334	147.748	161.552	169.561	184.217
BUN(mmol/L)	Con2	Con8	Con5	Con7	Con4	Con9	DN2	DN10	DN8	DN4	DN1	DN6	Da10	Da4	Da1	Da7	Da5	Da2
18W	82.6504	120.993	143.658	159.336	162.233	174.674	185.069	190.522	198.191	199.383	204.496	231.932	108.212	121.334	147.748	161.552	169.561	184.217
smaple	HC1	HC2	HC3	HC4	HC5	HC6	HC7	HC8	HC9	HC10	HC11	HC12	HC13	DN1	DN2	DN3	DN4	DN5	DN6	DN7	DN8	DN9	DN10	SGLT2-is-1	SGLT2-is-2	SGLT2-is-3	SGLT2-is-4	SGLT2-is-5	SGLT2-is-6	SGLT2-is-7	SGLT2-is-8	SGLT2-is-9
IGF1(plasma;ng/mL)	1.11147	2.24276	1.29798	1.30469	0.991189	1.21009	1.36913	1.46882	3.44905	3.71883	1.07376	2.76706	1.05024	8.69148	9.21679	8.11095	7.72228	43.7958	1.90844	7.02073	5.55286	7.96469	7.95643	1.6321	5.85666	1.57908	3.32953	4.88839	4.1055	1.46979	4.14821	1.56831
IGF1(urine;ng/mL)	16.6553	14.8878	15.9935	15.3334	14.3259	15.1803	12.8257	16.4318	14.1884	16.0724	16.1637	16.4141	13.7093	15.6552	16.4141	15.2026	15.3954	16.1409	18.3299	13.9032	15.4784	16.1725	15.927	13.6531	14.4235	13.2852	12.7032	15.7456	15.5615	12.24	14.2705	13.5542
IGF2(plasma;pg/mL)	22.8284	47.934	25.5387	33.244	21.2262	25.314	39.9468	45.0943	76.8029	82.34	27.1139	83.172	28.787	161.718	141.303	144.139	110.352	686.742	29.8419	103.513	122.198	120.836	147.399	34.5907	82.8472	24.9022	23.5749	64.6193	59.4866	25.8572	34.9135	35.6167
IGF2(urine;pg/mL)	201.364	201.248	216.485	202.316	200.483	204.873	226.42	229.657	255.03	222.648	264.881	235.585	240.823	243.742	213.452	213.265	265.176	331.507	276.16	258.549	303.646	236.257	260.778	199.927	171.252	126.148	203.036	245.99	250.865	229.728	206.201	239.981
