# Supplementary material for: SGLT2 inhibitors suppress epithelial–mesenchymal transition in podocytes under diabetic conditions via downregulating the IGF1R/PI3K pathway
Source: Front Pharmacol. 2022 Sep 26;13:897167. doi: 10.3389/fphar.2022.897167 (PMC9550168; doi:10.3389/fphar.2022.897167)
Supplement: Supplementary file 1 [file DataSheet1.zip › Supplementary file/Supplementary table 3.xls]

## Sheet: Sheet1
Supplementary figure s9-HK2	Con			Hg(20)			Hg(40)			Man
24h-IGF1R	0.12157	0.128715	0.201511	0.153319	0.025359	0.223575	0.17938	0.00306382	0.192834	0.13198	0.0240203	0.253229
48h-IGF1R	0.161418	0.025504	0.288859	0.145382	0.033463	0.366789	0.136253	0.00388822	0.336148	0.249746	0.0313735	0.326606
Supplementary figure s9-HMC	Con			Hg(20)			Hg(40)			Man
24h	0.56855	0.709041	0.840725	0.725085	0.695016	0.906285	0.941462	0.803883	0.986374	0.806945	0.858813	0.793454
48h	0.823866	0.942421	1.15545	0.80564	0.926723	0.993574	0.876795	0.907775	0.895329	0.880184	0.91396	1.03419
Supplementary figure s9-HRGEC	Con			Hg(20)			Hg(40)			Man
24h	0.197696	0.209215	0.158038	0.226592	0.199694	0.248567	0.542189	0.197368	0.471889	0.501565	0.239709	0.597466
48h	0.142059	0.235918	0.21279	0.238112	0.482281	0.201192	0.119486	0.743856	0.366402	0.211772	0.081434	0.199908
Supplementary figure s9-HPC	Con			Hg(20)			Hg(40)			Man
24h	0.100812	0.134826	0.115139	0.159935	0.211321	0.22566	0.175207	0.228214	0.288373	0.103432	0.141284	0.107421
48h	0.136532	0.127462	0.14467	0.280375	0.200098	0.40616	0.560373	0.360576	0.42668	0.128851	0.130228	0.166097
Figure 3B-Tissue	Con2	Con8	Con5	Con7	Con4	Con9	DN2	DN10	DN8	DN4	DN1	DN6	Da10	Da4	Da1	Da7	Da5	Da2
SGLT2	0.390889	0.178304	0.195695	0.242125	0.196349	0.127495	0.641324	0.543488	0.595955	0.422288	0.435207	0.386574	0.349336	0.339622	0.561739	0.218107	0.213211	0.1742
IGF1R	0.55002	0.135659	0.198108	0.216233	0.383277	0.385725	0.916929	0.87559	1.03123	0.653464	0.496321	0.662599	0.461789	0.268325	0.361566	0.315465	0.328747	0.434759
P-PI3K/PI3K	0.383488	0.284795	0.327476	0.442233	0.480729	0.415979	0.945196	1.154	1.24546	1.30648	0.869397	1.16055	0.400426	0.356395	0.367092	0.46713	0.434837	0.465604
Nephrin	0.200692	0.182756	0.193007	0.322541	0.349968	0.229643	0.0993765	0.106783	0.0938368	0.132837	0.11521	0.144785	0.176226	0.163371	0.156153	0.290298	0.288604	0.242357
α-SMA	0.313352	0.348011	0.441594	0.531096	0.589153	0.436928	0.561771	0.719358	0.482395	0.828548	0.863828	0.779274	0.511412	0.583888	0.474402	0.476407	0.573045	0.606183
Ecad	0.243208	0.277723	0.29191	0.370435	0.406598	0.32562	0.148456	0.157993	0.166534	0.208853	0.132311	0.113852	0.274018	0.24734	0.26932	0.304194	0.43778	0.204162
SNAI-1	0.430816	0.259512	0.343306	0.222396	0.2086	0.112324	0.686834	0.645686	0.586983	0.556342	0.461217	0.4724	0.37022	0.413804	0.444771	0.151653	0.308141	0.282497
ZEB2	0.201013	0.141723	0.192238	0.155445	0.286615	0.229861	0.32811	0.332766	0.326841	0.386628	0.404253	0.323794	0.17897	0.128074	0.135943	0.210879	0.293052	0.202695
Figure 4A-podocyte(high glucose)	Con			Hg(40)			Man
SGLT2	0.277398	0.308463	0.304647	0.322648	0.306211	0.387469	0.475162	0.511736	0.411418
IGF1R	0.251892	0.319195	0.28323	0.371126	0.309255	0.331879	0.39986	0.480917	0.568552
P-PI3K/PI3K	0.498014	0.535932	0.629013	0.48828	0.602663	0.586417	0.862265	0.734065	1.06001
Nephrin	0.417936	0.451581	0.423144	0.386414	0.383745	0.298439	0.065823	0.219189	0.0447215
α-SMA	0.446059	0.525198	0.627971	0.419061	0.53995	0.622091	0.883902	0.957186	0.764051
Ecad	0.314023	0.284862	0.31488	0.274589	0.32796	0.281825	0.197861	0.169857	0.158891
SNAl-1	0.648221	0.69076	0.85361	0.597136	0.83348	0.547791	1.14939	1.20546	1.22937
ZEB2	0.148091	0.201435	0.141706	0.126706	0.227731	0.18642	0.266356	0.385558	0.377476
Figure 4B-podocyte(Dapa)	Hg(40)			Da50			Da100			Da250
SGLT2	0.348522	0.487137	0.419231	0.433856	0.385261	0.381838	0.199951	0.204949	0.306976	0.2928	0.288724	0.205413
IGF1R	0.441519	0.528305	0.509273	0.374728	0.405623	0.384397	0.31162	0.311103	0.367294	0.317527	0.355807	0.350546
P-PI3K/PI3K	0.850533	0.944355	0.918079	0.956653	0.830347	1.00422	0.646251	0.589771	0.484985	0.437872	0.629645	0.511285
Nephrin	0.122827	0.100985	0.0530992	0.144385	0.148769	0.0742222	0.265277	0.226207	0.280067	0.271736	0.274337	0.29937
α-SMA	0.872014	0.951072	0.897184	0.678161	0.56632	0.597172	0.453994	0.396913	0.366345	0.425016	0.382364	0.461562
Ecad	0.210835	0.166032	0.195663	0.200132	0.19461	0.216014	0.294467	0.276956	0.322229	0.333683	0.313528	0.308794
SNAl-1	1.02924	1.05267	1.07609	1.02161	1.13725	1.14566	0.771365	0.713422	0.830919	0.792661	0.691842	0.719837
ZEB2	0.368641	0.421102	0.37486	0.370384	0.430822	0.366791	0.281316	0.233054	0.272963	0.235669	0.260943	0.208086
Figure 4C-podocyte(OSI-906)	Hg(40)			O30			O60			DMSO
IGF1R	0.404413	0.439736	0.484378	0.333933	0.332178	0.383854	0.23524	0.218812	0.2424	0.315539	0.44849	0.434549
P-PI3K/PI3K	0.987259	0.891554	0.866308	0.791566	0.942103	0.900989	0.478628	0.591843	0.497067	0.998739	0.909336	0.717483
Nephrin	0.146613	0.0410499	0.0624471	0.0735834	0.0777305	0.183334	0.428851	0.433071	0.301472	0.169563	0.20597	0.146347
α-SMA	0.802466	0.93693	0.850248	0.853333	0.921618	0.883953	0.48456	0.6213	0.531909	0.821988	0.936982	0.868657
E-cad	0.179612	0.159564	0.191908	0.322566	0.279959	0.335834	0.315004	0.345495	0.472901	0.153617	0.150097	0.168524
SNAI-1	0.974581	0.839436	0.912257	0.841719	0.947971	0.877262	0.485967	0.437699	0.524243	0.827279	0.969658	0.840942
ZEB2	0.25253	0.260837	0.281778	0.253387	0.289083	0.225232	0.180536	0.178335	0.20369	0.216367	0.274621	0.266061
Figure 4D-podocyte(Daosi)	Hg(40)			Da50			O60			Daosi
IGF1R	0.424214	0.419304	0.447124	0.39039	0.36004	0.345065	0.326332	0.332943	0.291759	0.27645	0.23618	0.240456
P-PI3K/PI3K	0.822345	0.872195	0.996599	0.97315	0.846358	0.770525	0.534094	0.528623	0.453017	0.536611	0.512166	0.570755
Nephrin	0.0433634	0.0641058	0.140299	0.246744	0.0631761	0.0541274	0.282335	0.399663	0.374789	0.248153	0.346035	0.429118
α-SMA	0.911238	0.865131	0.904979	0.646048	0.551443	0.740219	0.479514	0.472864	0.494533	0.508558	0.42122	0.489145
Ecad	0.198684	0.194683	0.19938	0.246339	0.21968	0.183798	0.395386	0.273644	0.285273	0.329175	0.29064	0.297622
SNAl-1	1.04856	1.00349	0.848118	1.00486	1.03411	0.806541	0.45766	0.447899	0.479555	0.48256	0.470326	0.455862
ZEB2	0.30198	0.247602	0.2228	0.224794	0.231175	0.226814	0.152363	0.15069	0.1592	0.165412	0.143392	0.179134
